# Supplementary material for: 5,5′-Bis(diethyl­amino)-2,2′-[butane-1,4-diyldioxy­bis(nitrilo­methyl­idyne)]­diphenol
Source: Acta Crystallogr Sect E Struct Rep Online. 2008 Mar 5;64(Pt 4):o659. doi: 10.1107/S1600536808004352 (PMC2961048; doi:10.1107/S1600536808004352)
Supplement: Supplementary file 1 [file e-64-0o659-sup1.cif]

##############################################################################
###                                                                        ###
###        Electronic paper (Acta Crystallographica Section E)             ###
###                                                                        ###
##############################################################################
#                                                                            #
# This CIF contains the data in a paper accepted for publication in Acta     #
# Crystallographica Section E. It conforms to the requirements of Notes      #
# for Authors for Section E, and has been peer reviewed under the auspices   #
# of the IUCr Commission on Journals.                                        #
#                                                                            #
# Full details of the Crystallographic Information File format               #
# are given in the paper "The Crystallographic Information File (CIF):       #
# a New Standard Archive File for Crystallography" by S. R. Hall, F. H.      #
# Allen and I. D. Brown [Acta Cryst. (1991), A47, 655-685].                  #
#                                                                            #
# The current version of the core CIF dictionary is obtainable from          #
# ftp://ftp.iucr.org/pub/cif_core.dic. The current version number is 2.4.    #
#                                                                            #
# Software is freely available for graphical display of the structure(s) in  #
# this CIF.  For information consult the CIF home page http://www.iucr.org/  #
# cif/home.html                                                              #
#                                                                            #
# This file may be used for bona fide research purposes within the           #
# scientific community so long as proper attribution is given to the journal # 
# article from which it was obtained.                                        #
#                                                                            #
##############################################################################
                                             
data_global
_audit_creation_method     SHELXL97
_journal_data_validation_number     ?
_journal_date_recd_electronic     2007-11-29
_journal_date_accepted     2008-02-13
_journal_name_full     'Acta Crystallographica, Section E'
_journal_year     2008
_journal_volume     64
_journal_issue      4
_journal_page_first     o659
_journal_page_last     o659
_journal_paper_category     QO
_journal_coeditor_code     HG2359
_publ_contact_author_name     'Wen-Kui Dong'
_publ_contact_author_address
;
School of Chemical and Biological Engineering
Lanzhou Jiaotong University
Lanzhou 730070
People's Republic of China
;
_publ_contact_author_email     dongwk@mail.lzjtu.cn
_publ_contact_author_fax     '+86 931 4956512'
_publ_contact_author_phone     '+86 931 4939355'
_publ_section_title
;\
5,5'-Bis(diethylamino)-2,2'-[butane-1,4-diyldioxybis(nitrilomethylidyne)]\
diphenol
;
loop_
    _publ_author_name
    _publ_author_address
    'Gai-Lan Liu'
;
School of Chemical and Biological Engineering
Lanzhou Jiaotong University
Lanzhou 730070
People's Republic of China
;
    'Xiao Chen'
;
School of Chemical and Biological Engineering
Lanzhou Jiaotong University
Lanzhou 730070
People's Republic of China
;
    'Xue-Ni He'
;
School of Chemical and Biological Engineering
Lanzhou Jiaotong University
Lanzhou 730070
People's Republic of China
;
    'Wen-Kui Dong'
;
School of Chemical and Biological Engineering
Lanzhou Jiaotong University
Lanzhou 730070
People's Republic of China
;
data_I
_chemical_name_systematic
;
5,5'-Bis(diethylamino)-2,2'-[butane-1,4-
diyldioxybis(nitrilomethylidyne)]diphenol
;
_chemical_name_common     ?
_chemical_formula_moiety     'C26 H38 N4 O4'
_chemical_formula_sum     'C26 H38 N4 O4'
_chemical_formula_iupac     'C26 H38 N4 O4'
_chemical_formula_weight     470.60
_chemical_melting_point     ?
_symmetry_cell_setting     monoclinic
_symmetry_space_group_name_H-M     'P 21/c'
_symmetry_space_group_name_Hall     '-P 2ybc'
loop_
    _symmetry_equiv_pos_as_xyz
    'x, y, z'
    '-x, y+1/2, -z+1/2'
    '-x, -y, -z'
    'x, -y-1/2, z-1/2'
_cell_length_a     7.6888(9)
_cell_length_b     13.777(2)
_cell_length_c     12.6547(19)
_cell_angle_alpha     90.00
_cell_angle_beta     101.627(2)
_cell_angle_gamma     90.00
_cell_volume     1313.0(3)
_cell_formula_units_Z     2
_cell_measurement_reflns_used     1484
_cell_measurement_theta_min     2.957
_cell_measurement_theta_max     23.419
_cell_measurement_temperature     298(2)
_exptl_crystal_description     block
_exptl_crystal_colour     colourless
_exptl_crystal_size_max     0.45
_exptl_crystal_size_mid     0.43
_exptl_crystal_size_min     0.37
_exptl_crystal_density_diffrn     1.190
_exptl_crystal_density_meas     ?
_exptl_crystal_density_method     'not measured'
_exptl_crystal_F_000     508
_exptl_absorpt_coefficient_mu     0.081
_exptl_absorpt_correction_type     multi-scan
_exptl_absorpt_process_details     '(SADABS; Sheldrick, 1996)'
_exptl_absorpt_correction_T_min     0.9645
_exptl_absorpt_correction_T_max     0.9707
_exptl_special_details
;
;
_diffrn_ambient_temperature     298(2)
_diffrn_radiation_type     MoK\a
_diffrn_radiation_wavelength     0.71073
_diffrn_radiation_source     'fine-focus sealed tube'
_diffrn_radiation_monochromator     graphite
_diffrn_measurement_device_type     'Bruker SMART CCD area-detector'
_diffrn_measurement_method     '\f and \w'
_diffrn_detector_area_resol_mean     ?
_diffrn_reflns_number     6450
_diffrn_reflns_av_R_equivalents     0.0339
_diffrn_reflns_av_sigmaI/netI     0.0394
_diffrn_reflns_theta_min     2.21
_diffrn_reflns_theta_max     25.01
_diffrn_reflns_theta_full     25.01
_diffrn_measured_fraction_theta_max     1.000
_diffrn_measured_fraction_theta_full     1.000
_diffrn_reflns_limit_h_min     -9
_diffrn_reflns_limit_h_max     8
_diffrn_reflns_limit_k_min     -16
_diffrn_reflns_limit_k_max     16
_diffrn_reflns_limit_l_min     -15
_diffrn_reflns_limit_l_max     14
_diffrn_standards_number     ?
_diffrn_standards_interval_count     ?
_diffrn_standards_interval_time     ?
_diffrn_standards_decay_%     ?
_refine_special_details
;
 Refinement of F^2^ against ALL reflections.  The weighted R-factor wR and
 goodness of fit S are based on F^2^, conventional R-factors R are based
 on F, with F set to zero for negative F^2^. The threshold expression of
 F^2^ > 2sigma(F^2^) is used only for calculating R-factors(gt) etc. and is
 not relevant to the choice of reflections for refinement.  R-factors based
 on F^2^ are statistically about twice as large as those based on F, and R-
 factors based on ALL data will be even larger.
;
_reflns_number_total     2303
_reflns_number_gt     1176
_reflns_threshold_expression     I>2\s(I)
_refine_ls_structure_factor_coef     Fsqd
_refine_ls_matrix_type     full
_refine_ls_R_factor_all     0.1131
_refine_ls_R_factor_gt     0.0509
_refine_ls_wR_factor_gt     0.1077
_refine_ls_wR_factor_ref     0.1517
_refine_ls_goodness_of_fit_ref     1.056
_refine_ls_restrained_S_all     1.056
_refine_ls_number_reflns     2303
_refine_ls_number_parameters     196
_refine_ls_number_restraints     0
_refine_ls_hydrogen_treatment     constr
_refine_ls_weighting_scheme     calc
_refine_ls_weighting_details
       'calc w = 1/[\s^2^(Fo^2^)+(0.0421P)^2^+0.5356P] where P=(Fo^2^+2Fc^2^)/3'
_atom_sites_solution_hydrogens     geom
_atom_sites_solution_primary     direct
_atom_sites_solution_secondary     difmap
_refine_ls_shift/su_max     0.001
_refine_ls_shift/su_mean     0.000
_refine_diff_density_max     0.121
_refine_diff_density_min     -0.148
_refine_ls_extinction_method     none
_refine_ls_extinction_coef     ?
loop_
    _atom_type_symbol
    _atom_type_description
    _atom_type_scat_dispersion_real
    _atom_type_scat_dispersion_imag
    _atom_type_scat_source
    'C' 'C' 0.0033 0.0016
                         'International Tables Vol C Tables 4.2.6.8 and 6.1.1.4'
    'H' 'H' 0.0000 0.0000
                         'International Tables Vol C Tables 4.2.6.8 and 6.1.1.4'
    'N' 'N' 0.0061 0.0033
                         'International Tables Vol C Tables 4.2.6.8 and 6.1.1.4'
    'O' 'O' 0.0106 0.0060
                         'International Tables Vol C Tables 4.2.6.8 and 6.1.1.4'
_computing_data_collection     'SMART (Siemens, 1996)'
_computing_cell_refinement     'SMART (Siemens, 1996)'
_computing_data_reduction     'SAINT (Siemens, 1996)'
_computing_structure_solution     'SHELXS97 (Sheldrick, 2008)'
_computing_structure_refinement     'SHELXL97 (Sheldrick, 2008)'
_computing_molecular_graphics     'SHELXTL (Sheldrick, 2008)'
_computing_publication_material     'SHELXTL (Sheldrick, 2008)'
loop_
    _atom_site_type_symbol
    _atom_site_label
    _atom_site_fract_x
    _atom_site_fract_y
    _atom_site_fract_z
    _atom_site_U_iso_or_equiv
    _atom_site_adp_type
    _atom_site_calc_flag
    _atom_site_refinement_flags
    _atom_site_occupancy
    _atom_site_disorder_assembly
    _atom_site_disorder_group
    N N1 0.4824(3) 0.15042(16) 0.05037(19) 0.0661(6) Uani d . 1 . .
    N N2 1.2014(4) 0.3925(2) 0.0621(2) 0.1031(10) Uani d . 1 . .
    O O1 0.3420(3) 0.10682(14) 0.08908(15) 0.0762(6) Uani d . 1 . .
    O O2 0.6803(3) 0.21500(17) -0.08246(16) 0.1077(9) Uani d . 1 . .
    H H2 0.5962 0.1874 -0.0647 0.162 Uiso calc R 1 . .
    C C1 0.2185(4) 0.0666(2) 0.0010(2) 0.0731(8) Uani d . 1 . .
    H H1A 0.2763 0.0180 -0.0354 0.088 Uiso calc R 1 . .
    H H1B 0.1725 0.1171 -0.0505 0.088 Uiso calc R 1 . .
    C C2 0.0702(3) 0.0215(2) 0.0445(2) 0.0721(8) Uani d . 1 . .
    H H2A 0.0162 0.0703 0.0828 0.086 Uiso calc R 1 . .
    H H2B 0.1178 -0.0291 0.0954 0.086 Uiso calc R 1 . .
    C C3 0.5929(4) 0.1909(2) 0.1266(2) 0.0640(8) Uani d . 1 . .
    H H3 0.5727 0.1877 0.1965 0.077 Uiso calc R 1 . .
    C C4 0.7474(3) 0.24132(19) 0.1074(2) 0.0578(7) Uani d . 1 . .
    C C5 0.7878(4) 0.2523(2) 0.0062(2) 0.0638(7) Uani d . 1 A .
    C C6 0.9367(4) 0.3015(2) -0.0082(2) 0.0736(9) Uani d . 1 . .
    H H6 0.9585 0.3077 -0.0776 0.088 Uiso calc R 1 A .
    C C7 1.0547(4) 0.3419(2) 0.0766(2) 0.0765(9) Uani d . 1 A .
    C C8 1.0136(4) 0.3313(3) 0.1787(2) 0.1091(14) Uani d . 1 . .
    H H8 1.0893 0.3572 0.2387 0.131 Uiso calc R 1 A .
    C C9 0.8640(4) 0.2835(3) 0.1913(2) 0.0949(11) Uani d . 1 A .
    H H9 0.8397 0.2792 0.2602 0.114 Uiso calc R 1 . .
    C C10 1.2063(14) 0.4298(8) -0.0475(9) 0.086(3) Uani d P 0.546(16) A 1
    H H10A 1.2705 0.4908 -0.0404 0.104 Uiso calc PR 0.546(16) A 1
    H H10B 1.0857 0.4428 -0.0852 0.104 Uiso calc PR 0.546(16) A 1
    C C11 1.2923(12) 0.3612(8) -0.1148(11) 0.117(4) Uani d P 0.546(16) A 1
    H H11A 1.4115 0.3474 -0.0779 0.175 Uiso calc PR 0.546(16) A 1
    H H11B 1.2946 0.3908 -0.1832 0.175 Uiso calc PR 0.546(16) A 1
    H H11C 1.2254 0.3020 -0.1261 0.175 Uiso calc PR 0.546(16) A 1
    C C12 1.3562(12) 0.3955(8) 0.1481(10) 0.094(4) Uani d P 0.525(13) A 1
    H H12A 1.4652 0.3943 0.1205 0.112 Uiso calc PR 0.525(13) A 1
    H H12B 1.3569 0.3425 0.1986 0.112 Uiso calc PR 0.525(13) A 1
    C C13 1.3294(17) 0.4919(10) 0.1982(10) 0.094(4) Uani d P 0.525(13) A 1
    H H13A 1.3161 0.5417 0.1441 0.141 Uiso calc PR 0.525(13) A 1
    H H13B 1.4304 0.5063 0.2542 0.141 Uiso calc PR 0.525(13) A 1
    H H13C 1.2245 0.4894 0.2284 0.141 Uiso calc PR 0.525(13) A 1
    C C10' 1.2900(15) 0.3771(9) -0.0279(11) 0.086(4) Uani d P 0.454(16) A 2
    H H10C 1.2714 0.3111 -0.0542 0.104 Uiso calc PR 0.454(16) A 2
    H H10D 1.4167 0.3880 -0.0051 0.104 Uiso calc PR 0.454(16) A 2
    C C11' 1.2124(14) 0.4477(10) -0.1155(12) 0.105(4) Uani d P 0.454(16) A 2
    H H11D 1.0856 0.4408 -0.1322 0.158 Uiso calc PR 0.454(16) A 2
    H H11E 1.2594 0.4346 -0.1788 0.158 Uiso calc PR 0.454(16) A 2
    H H11F 1.2427 0.5127 -0.0913 0.158 Uiso calc PR 0.454(16) A 2
    C C12' 1.298(2) 0.4652(12) 0.1485(10) 0.083(4) Uani d P 0.475(13) A 2
    H H12C 1.3526 0.5158 0.1128 0.100 Uiso calc PR 0.475(13) A 2
    H H12D 1.2113 0.4956 0.1838 0.100 Uiso calc PR 0.475(13) A 2
    C C13' 1.4401(12) 0.4176(7) 0.2334(9) 0.091(4) Uani d P 0.475(13) A 2
    H H13D 1.3899 0.3632 0.2640 0.136 Uiso calc PR 0.475(13) A 2
    H H13E 1.4846 0.4637 0.2891 0.136 Uiso calc PR 0.475(13) A 2
    H H13F 1.5355 0.3957 0.2007 0.136 Uiso calc PR 0.475(13) A 2
loop_
    _atom_site_aniso_label
    _atom_site_aniso_U_11
    _atom_site_aniso_U_22
    _atom_site_aniso_U_33
    _atom_site_aniso_U_12
    _atom_site_aniso_U_13
    _atom_site_aniso_U_23
    N1 0.0676(15) 0.0703(15) 0.0680(15) 0.0002(13) 0.0315(13) 0.0105(13)
    N2 0.080(2) 0.156(3) 0.0764(19) -0.036(2) 0.0222(17) 0.008(2)
    O1 0.0714(13) 0.0932(15) 0.0707(13) -0.0087(11) 0.0302(11) 0.0124(11)
    O2 0.135(2) 0.137(2) 0.0643(14) -0.0630(17) 0.0500(13) -0.0323(13)
    C1 0.070(2) 0.082(2) 0.0717(19) -0.0014(17) 0.0248(16) 0.0077(16)
    C2 0.0660(19) 0.081(2) 0.0742(19) 0.0035(16) 0.0250(14) 0.0138(16)
    C3 0.0654(19) 0.077(2) 0.0546(16) 0.0103(16) 0.0241(15) 0.0148(15)
    C4 0.0542(16) 0.0727(18) 0.0495(15) 0.0095(14) 0.0179(13) 0.0136(13)
    C5 0.0772(19) 0.0689(18) 0.0508(16) -0.0059(16) 0.0262(15) -0.0074(14)
    C6 0.087(2) 0.086(2) 0.0577(17) -0.0134(18) 0.0392(17) -0.0018(15)
    C7 0.064(2) 0.105(2) 0.0617(19) -0.0059(18) 0.0168(16) 0.0116(17)
    C8 0.069(2) 0.203(4) 0.0511(18) -0.034(2) 0.0026(15) 0.017(2)
    C9 0.069(2) 0.172(3) 0.0444(17) -0.015(2) 0.0130(15) 0.0235(19)
    C10 0.078(6) 0.103(7) 0.082(7) -0.016(5) 0.024(5) 0.006(6)
    C11 0.118(6) 0.125(8) 0.124(10) 0.000(6) 0.063(6) 0.014(6)
    C12 0.074(6) 0.095(7) 0.115(10) 0.007(5) 0.027(7) -0.001(6)
    C13 0.083(7) 0.086(7) 0.106(9) -0.006(6) 0.003(7) -0.012(7)
    C10' 0.067(6) 0.105(8) 0.089(9) -0.004(5) 0.020(5) 0.012(6)
    C11' 0.099(7) 0.119(10) 0.096(8) 0.006(6) 0.016(6) 0.022(7)
    C12' 0.068(7) 0.102(11) 0.079(8) -0.021(7) 0.011(7) 0.002(7)
    C13' 0.070(6) 0.111(7) 0.083(7) 0.003(5) -0.004(5) -0.016(5)
_geom_special_details
;
 All esds (except the esd in the dihedral angle between two l.s. planes)
 are estimated using the full covariance matrix.  The cell esds are taken
 into account individually in the estimation of esds in distances, angles
 and torsion angles; correlations between esds in cell parameters are only
 used when they are defined by crystal symmetry.  An approximate (isotropic)
 treatment of cell esds is used for estimating esds involving l.s. planes.
;
loop_
    _geom_bond_atom_site_label_1
    _geom_bond_atom_site_label_2
    _geom_bond_site_symmetry_2
    _geom_bond_distance
    _geom_bond_publ_flag
    N1 C3 . 1.278(3) ?
    N1 O1 . 1.407(2) ?
    N2 C7 . 1.370(4) ?
    N2 C12 . 1.442(12) ?
    N2 C10' . 1.456(14) ?
    N2 C10 . 1.486(12) ?
    N2 C12' . 1.557(13) ?
    O1 C1 . 1.422(3) ?
    O2 C5 . 1.353(3) ?
    O2 H2 . 0.8200 ?
    C1 C2 . 1.497(3) ?
    C1 H1A . 0.9700 ?
    C1 H1B . 0.9700 ?
    C2 C2 3 1.515(5) ?
    C2 H2A . 0.9700 ?
    C2 H2B . 0.9700 ?
    C3 C4 . 1.438(3) ?
    C3 H3 . 0.9300 ?
    C4 C9 . 1.372(4) ?
    C4 C5 . 1.386(3) ?
    C5 C6 . 1.374(4) ?
    C6 C7 . 1.376(4) ?
    C6 H6 . 0.9300 ?
    C7 C8 . 1.398(4) ?
    C8 C9 . 1.363(4) ?
    C8 H8 . 0.9300 ?
    C9 H9 . 0.9300 ?
    C10 C11 . 1.51(2) ?
    C10 H10A . 0.9700 ?
    C10 H10B . 0.9700 ?
    C11 H11A . 0.9600 ?
    C11 H11B . 0.9600 ?
    C11 H11C . 0.9600 ?
    C12 C13 . 1.50(2) ?
    C12 H12A . 0.9700 ?
    C12 H12B . 0.9700 ?
    C13 H13A . 0.9600 ?
    C13 H13B . 0.9600 ?
    C13 H13C . 0.9600 ?
    C10' C11' . 1.50(3) ?
    C10' H10C . 0.9700 ?
    C10' H10D . 0.9700 ?
    C11' H11D . 0.9600 ?
    C11' H11E . 0.9600 ?
    C11' H11F . 0.9600 ?
    C12' C13' . 1.52(2) ?
    C12' H12C . 0.9700 ?
    C12' H12D . 0.9700 ?
    C13' H13D . 0.9600 ?
    C13' H13E . 0.9600 ?
    C13' H13F . 0.9600 ?
loop_
    _geom_angle_atom_site_label_1
    _geom_angle_atom_site_label_2
    _geom_angle_atom_site_label_3
    _geom_angle_site_symmetry_1
    _geom_angle_site_symmetry_3
    _geom_angle
    _geom_angle_publ_flag
    C3 N1 O1 . . 111.3(2) ?
    C7 N2 C12 . . 119.3(4) ?
    C7 N2 C10' . . 124.0(5) ?
    C12 N2 C10' . . 98.6(6) ?
    C7 N2 C10 . . 118.5(4) ?
    C12 N2 C10 . . 121.4(5) ?
    C10' N2 C10 . . 38.4(4) ?
    C7 N2 C12' . . 121.5(5) ?
    C12 N2 C12' . . 41.1(6) ?
    C10' N2 C12' . . 114.2(6) ?
    C10 N2 C12' . . 109.6(6) ?
    N1 O1 C1 . . 109.36(19) ?
    C5 O2 H2 . . 109.5 ?
    O1 C1 C2 . . 108.2(2) ?
    O1 C1 H1A . . 110.1 ?
    C2 C1 H1A . . 110.1 ?
    O1 C1 H1B . . 110.1 ?
    C2 C1 H1B . . 110.1 ?
    H1A C1 H1B . . 108.4 ?
    C1 C2 C2 . 3 111.8(3) ?
    C1 C2 H2A . . 109.3 ?
    C2 C2 H2A 3 . 109.3 ?
    C1 C2 H2B . . 109.3 ?
    C2 C2 H2B 3 . 109.3 ?
    H2A C2 H2B . . 107.9 ?
    N1 C3 C4 . . 122.0(2) ?
    N1 C3 H3 . . 119.0 ?
    C4 C3 H3 . . 119.0 ?
    C9 C4 C5 . . 115.8(2) ?
    C9 C4 C3 . . 120.5(2) ?
    C5 C4 C3 . . 123.7(3) ?
    O2 C5 C6 . . 117.6(2) ?
    O2 C5 C4 . . 120.8(2) ?
    C6 C5 C4 . . 121.6(3) ?
    C5 C6 C7 . . 122.1(3) ?
    C5 C6 H6 . . 118.9 ?
    C7 C6 H6 . . 118.9 ?
    N2 C7 C6 . . 122.1(3) ?
    N2 C7 C8 . . 121.5(3) ?
    C6 C7 C8 . . 116.3(3) ?
    C9 C8 C7 . . 120.8(3) ?
    C9 C8 H8 . . 119.6 ?
    C7 C8 H8 . . 119.6 ?
    C8 C9 C4 . . 123.4(3) ?
    C8 C9 H9 . . 118.3 ?
    C4 C9 H9 . . 118.3 ?
    N2 C10 C11 . . 114.0(12) ?
    N2 C10 H10A . . 108.7 ?
    C11 C10 H10A . . 108.7 ?
    N2 C10 H10B . . 108.7 ?
    C11 C10 H10B . . 108.7 ?
    H10A C10 H10B . . 107.6 ?
    N2 C12 C13 . . 100.4(9) ?
    N2 C12 H12A . . 111.7 ?
    C13 C12 H12A . . 111.7 ?
    N2 C12 H12B . . 111.7 ?
    C13 C12 H12B . . 111.7 ?
    H12A C12 H12B . . 109.5 ?
    N2 C10' C11' . . 107.7(13) ?
    N2 C10' H10C . . 110.2 ?
    C11' C10' H10C . . 110.2 ?
    N2 C10' H10D . . 110.2 ?
    C11' C10' H10D . . 110.2 ?
    H10C C10' H10D . . 108.5 ?
    C10' C11' H11D . . 109.5 ?
    C10' C11' H11E . . 109.5 ?
    H11D C11' H11E . . 109.5 ?
    C10' C11' H11F . . 109.5 ?
    H11D C11' H11F . . 109.5 ?
    H11E C11' H11F . . 109.5 ?
    C13' C12' N2 . . 113.2(13) ?
    C13' C12' H12C . . 108.9 ?
    N2 C12' H12C . . 108.9 ?
    C13' C12' H12D . . 108.9 ?
    N2 C12' H12D . . 108.9 ?
    H12C C12' H12D . . 107.8 ?
    C12' C13' H13D . . 109.5 ?
    C12' C13' H13E . . 109.5 ?
    H13D C13' H13E . . 109.5 ?
    C12' C13' H13F . . 109.5 ?
    H13D C13' H13F . . 109.5 ?
    H13E C13' H13F . . 109.5 ?
loop_
    _geom_torsion_atom_site_label_1
    _geom_torsion_atom_site_label_2
    _geom_torsion_atom_site_label_3
    _geom_torsion_atom_site_label_4
    _geom_torsion_site_symmetry_1
    _geom_torsion_site_symmetry_2
    _geom_torsion_site_symmetry_3
    _geom_torsion_site_symmetry_4
    _geom_torsion
    _geom_torsion_publ_flag
    C3 N1 O1 C1 . . . . 177.3(2) ?
    N1 O1 C1 C2 . . . . -179.6(2) ?
    O1 C1 C2 C2 . . . 3 178.8(3) ?
    O1 N1 C3 C4 . . . . -179.4(2) ?
    N1 C3 C4 C9 . . . . -179.6(3) ?
    N1 C3 C4 C5 . . . . 1.5(4) ?
    C9 C4 C5 O2 . . . . -178.9(3) ?
    C3 C4 C5 O2 . . . . 0.1(4) ?
    C9 C4 C5 C6 . . . . 0.7(4) ?
    C3 C4 C5 C6 . . . . 179.7(3) ?
    O2 C5 C6 C7 . . . . -179.8(3) ?
    C4 C5 C6 C7 . . . . 0.6(5) ?
    C12 N2 C7 C6 . . . . -152.3(6) ?
    C10' N2 C7 C6 . . . . -26.5(8) ?
    C10 N2 C7 C6 . . . . 18.3(7) ?
    C12' N2 C7 C6 . . . . 159.7(8) ?
    C12 N2 C7 C8 . . . . 29.9(7) ?
    C10' N2 C7 C8 . . . . 155.7(7) ?
    C10 N2 C7 C8 . . . . -159.5(6) ?
    C12' N2 C7 C8 . . . . -18.1(9) ?
    C5 C6 C7 N2 . . . . -178.7(3) ?
    C5 C6 C7 C8 . . . . -0.8(5) ?
    N2 C7 C8 C9 . . . . 177.8(4) ?
    C6 C7 C8 C9 . . . . -0.1(5) ?
    C7 C8 C9 C4 . . . . 1.4(6) ?
    C5 C4 C9 C8 . . . . -1.7(5) ?
    C3 C4 C9 C8 . . . . 179.3(3) ?
    C7 N2 C10 C11 . . . . -92.1(8) ?
    C12 N2 C10 C11 . . . . 78.4(9) ?
    C10' N2 C10 C11 . . . . 17.7(8) ?
    C12' N2 C10 C11 . . . . 122.3(9) ?
    C7 N2 C12 C13 . . . . -97.9(8) ?
    C10' N2 C12 C13 . . . . 125.0(8) ?
    C10 N2 C12 C13 . . . . 91.8(9) ?
    C12' N2 C12 C13 . . . . 7.7(11) ?
    C7 N2 C10' C11' . . . . 93.2(9) ?
    C12 N2 C10' C11' . . . . -132.5(8) ?
    C10 N2 C10' C11' . . . . -1.3(8) ?
    C12' N2 C10' C11' . . . . -92.7(10) ?
    C7 N2 C12' C13' . . . . 88.0(10) ?
    C12 N2 C12' C13' . . . . -11.8(7) ?
    C10' N2 C12' C13' . . . . -86.3(10) ?
    C10 N2 C12' C13' . . . . -127.6(9) ?
loop_
    _geom_hbond_atom_site_label_D
    _geom_hbond_atom_site_label_H
    _geom_hbond_atom_site_label_A
    _geom_hbond_site_symmetry_A
    _geom_hbond_distance_DH
    _geom_hbond_distance_HA
    _geom_hbond_distance_DA
    _geom_hbond_angle_DHA
    O2 H2 N1 . 0.82 1.913 2.639(2) 147.01
