# Supplementary material for: 5,5′-Bis(diethyl­amino)-2,2′-[butane-1,4-diyldioxy­bis(nitrilo­methyl­idyne)]­diphenol
Source: Acta Crystallogr Sect E Struct Rep Online. 2008 Mar 5;64(Pt 4):o659. doi: 10.1107/S1600536808004352 (PMC2961048; doi:10.1107/S1600536808004352)
Supplement: Supplementary file 2 [file e-64-0o659-Isup2.hkl]

# 
# h,k,l, Fc-squared, Fo-squared, sigma(Fo-squared) and status flag 
# 
data_I
_shelx_title ' 071109f in P2(1)/c' 
_shelx_refln_list_code          4 
_shelx_F_calc_maximum      168.90 
_exptl_crystal_F_000       508.00 
_reflns_d_resolution_high  0.8407 
 
loop_ 
 _symmetry_equiv_pos_as_xyz 
 'x, y, z' 
 '-x, y+1/2, -z+1/2' 
 '-x, -y, -z' 
 'x, -y-1/2, z-1/2' 
 
_cell_length_a     7.6888 
_cell_length_b    13.7771 
_cell_length_c    12.6547 
_cell_angle_alpha  90.000 
_cell_angle_beta  101.627 
_cell_angle_gamma  90.000 
 
_shelx_F_squared_multiplier     1.000 
 
loop_ 
 _refln_index_h 
 _refln_index_k 
 _refln_index_l 
 _refln_F_squared_calc 
 _refln_F_squared_meas 
 _refln_F_squared_sigma 
 _refln_observed_status 
   1   0   0      185.23      173.68      3.61 o 
   2   0   0     2301.97     2310.64     36.74 o 
   3   0   0      517.77      514.99      7.70 o 
   4   0   0      328.97      333.14      6.30 o 
   5   0   0        6.08        7.75      1.63 o 
   6   0   0        0.92       -0.20      2.59 o 
   7   0   0       84.86       88.66      6.97 o 
   1   1   0      187.65      195.80      5.47 o 
   2   1   0       75.56       68.80      1.57 o 
   3   1   0        2.43        0.62      0.60 o 
   4   1   0       31.67       30.35      2.31 o 
   5   1   0        3.27        2.29      1.04 o 
   6   1   0       16.67       16.22      2.08 o 
   7   1   0       93.53       97.65      5.03 o 
   8   1   0       10.52       13.68      5.32 o 
   0   2   0     2201.49     2105.35     24.03 o 
   1   2   0       44.69       58.18      3.20 o 
   2   2   0      171.35      147.38      3.50 o 
   3   2   0        4.76        3.81      0.70 o 
   4   2   0       11.44       13.98      1.19 o 
   5   2   0        2.12        1.84      2.02 o 
   6   2   0        8.34        7.84      1.86 o 
   7   2   0       15.53       20.05      3.56 o 
   8   2   0       19.03       29.54      6.40 o 
   1   3   0    28527.64    26698.58    632.30 o 
   2   3   0       46.58       47.17      3.70 o 
   3   3   0      165.03      147.54      4.07 o 
   4   3   0        9.33        6.49      1.65 o 
   5   3   0       10.76       13.26      3.18 o 
   6   3   0       64.22       70.04      4.96 o 
   7   3   0        2.66        3.43      2.18 o 
   8   3   0       19.16       21.41      5.83 o 
   0   4   0       31.99       26.45      1.43 o 
   1   4   0      902.54      917.66     14.11 o 
   2   4   0      668.59      677.83      8.23 o 
   3   4   0        8.25        6.02      1.53 o 
   4   4   0       11.54       14.83      2.12 o 
   5   4   0        3.90        0.00      1.68 o 
   6   4   0       95.80       85.91      4.47 o 
   7   4   0        2.01       -3.56      2.37 o 
   8   4   0        0.66        0.35      3.94 o 
   1   5   0      612.01      588.66      8.91 o 
   2   5   0       35.76       36.28      1.08 o 
   3   5   0        6.21       10.20      1.75 o 
   4   5   0       50.11       50.50      2.98 o 
   5   5   0        7.88        7.21      2.19 o 
   6   5   0        1.41       -3.21      2.93 o 
   7   5   0        0.93       -3.14      2.49 o 
   8   5   0        0.06       -1.51      4.41 o 
   0   6   0       36.95       51.60     10.44 o 
   1   6   0       40.34       42.86      1.51 o 
   2   6   0     2277.75     2253.03     21.83 o 
   3   6   0      119.82      113.22      2.91 o 
   4   6   0        4.41        5.18      1.38 o 
   5   6   0      133.17      131.03      3.97 o 
   6   6   0        0.58       -2.96      1.97 o 
   7   6   0        9.48       12.38      3.61 o 
   8   6   0        2.27       -1.39      2.95 o 
   1   7   0        1.66        0.56      0.81 o 
   2   7   0      399.19      420.60      5.44 o 
   3   7   0       87.45       86.49      3.08 o 
   4   7   0        3.32        5.99      2.19 o 
   5   7   0       93.90       78.19      4.55 o 
   6   7   0        1.56        0.57      3.72 o 
   7   7   0        0.46       -3.68      2.45 o 
   8   7   0        0.20       -2.41      3.17 o 
   0   8   0       60.32       51.64      2.70 o 
   1   8   0       56.74       54.50      1.98 o 
   2   8   0      200.51      193.37      5.47 o 
   3   8   0       17.73       31.93      2.62 o 
   4   8   0        7.43        8.91      2.56 o 
   5   8   0       24.90       20.66      3.50 o 
   6   8   0        6.86       12.26      3.38 o 
   7   8   0        4.84        2.51      3.28 o 
   1   9   0        0.32       -0.25      0.95 o 
   2   9   0        8.07        8.80      2.10 o 
   3   9   0      173.78      150.02      4.52 o 
   4   9   0      106.16       93.56      8.74 o 
   5   9   0        6.83        4.62      2.80 o 
   6   9   0       14.44       12.69      3.48 o 
   7   9   0        1.94       -3.01      2.98 o 
   0  10   0        1.27        2.62      1.74 o 
   1  10   0        4.64        4.41      1.43 o 
   2  10   0        1.20       -0.20      1.41 o 
   3  10   0      110.85      116.94      4.14 o 
   4  10   0      127.20      132.19      6.27 o 
   5  10   0        0.14       -3.32      2.21 o 
   6  10   0        0.67        0.80      2.84 o 
   7  10   0        1.45       -2.28      3.00 o 
   1  11   0       16.98       25.77      2.21 o 
   2  11   0        5.96        3.38      1.89 o 
   3  11   0       28.22       27.07      6.61 o 
   4  11   0        4.90       13.64      4.04 o 
   5  11   0        3.63        6.90      3.13 o 
   6  11   0        0.24       -0.91      2.70 o 
   0  12   0        8.63        4.82      2.30 o 
   1  12   0        0.02       -2.20      1.47 o 
   2  12   0        0.27       -2.20      1.74 o 
   3  12   0       15.75       20.28      3.00 o 
   4  12   0       10.12        7.53      2.66 o 
   5  12   0        7.30        3.02      3.23 o 
   6  12   0        0.93       -1.58      3.03 o 
   1  13   0        2.17       -1.98      1.95 o 
   2  13   0        2.04        4.34      2.35 o 
   3  13   0       29.73       34.48      3.90 o 
   4  13   0       25.41       33.79      3.75 o 
   5  13   0        3.84        1.57      3.16 o 
   0  14   0        2.13        4.00      2.87 o 
   1  14   0        0.08       -1.16      2.04 o 
   2  14   0        6.21        5.97      2.62 o 
   3  14   0        1.32        0.44      2.46 o 
   4  14   0        1.17        0.48      2.44 o 
   1  15   0        4.42        5.01      2.66 o 
   2  15   0        0.94        0.04      2.28 o 
   3  15   0        0.97       -3.36      2.24 o 
   0  16   0        2.12        0.97      4.86 o 
   1  16   0        0.18       -1.92      2.39 o 
  -9   1   1        1.20       -0.50      2.52 o 
  -8   1   1        0.03        1.82      3.84 o 
  -7   1   1       22.41       31.62      3.88 o 
  -6   1   1        2.09        2.18      1.38 o 
  -5   1   1       98.91       94.58      2.37 o 
  -4   1   1        4.08        3.63      0.88 o 
  -3   1   1       49.78       47.92      1.46 o 
  -2   1   1     1637.22     1634.80     26.10 o 
  -1   1   1     1014.63     1024.84      7.80 o 
   0   1   1       14.65       13.55      0.37 o 
   1   1   1      247.16      253.99      3.15 o 
   2   1   1       32.11       31.42      1.41 o 
   3   1   1       51.37       52.21      1.66 o 
   4   1   1       51.89       51.66      1.90 o 
   5   1   1        9.27       10.16      1.40 o 
   6   1   1        0.03       -1.54      2.50 o 
   7   1   1        4.17        6.05      3.85 o 
   8   1   1        6.19        6.34      3.67 o 
  -8   2   1       24.09       30.74      5.66 o 
  -7   2   1        8.47        7.08      3.81 o 
  -6   2   1        0.10       -0.85      1.32 o 
  -5   2   1        0.50        2.80      1.53 o 
  -4   2   1       23.25       29.76      1.43 o 
  -3   2   1      182.68      188.16      2.98 o 
  -2   2   1      246.43      258.63      3.73 o 
  -1   2   1        0.05       -0.03      0.29 o 
   0   2   1      337.41      301.33      2.73 o 
   1   2   1     4031.94     3896.08     92.78 o 
   2   2   1      135.00      130.92      2.22 o 
   3   2   1      146.62      144.18      2.66 o 
   4   2   1        0.01       -0.58      0.81 o 
   5   2   1       70.55       70.29      3.38 o 
   6   2   1       19.57       28.47      2.74 o 
   7   2   1        2.53        0.59      4.15 o 
   8   2   1       15.05       23.72      4.53 o 
  -8   3   1        2.37        2.67      3.10 o 
  -7   3   1       30.08       29.03      2.98 o 
  -6   3   1        0.64       -1.62      1.32 o 
  -5   3   1      173.43      162.33      5.07 o 
  -4   3   1        6.70        5.57      1.62 o 
  -3   3   1      792.50      889.38     16.44 o 
  -2   3   1      831.84      881.69      9.17 o 
  -1   3   1     5190.12     4949.75     35.22 o 
   0   3   1      309.60      270.43      2.67 o 
   1   3   1     9786.49     9457.49    297.26 o 
   2   3   1        0.37        1.49      0.53 o 
   3   3   1       56.00       71.67      1.70 o 
   4   3   1       41.82       34.75      2.25 o 
   5   3   1       46.84       46.36      3.04 o 
   6   3   1      220.22      205.66      6.45 o 
   7   3   1        1.87       -3.94      2.62 o 
   8   3   1       14.47       19.22      5.72 o 
  -8   4   1        0.02       -3.23      2.50 o 
  -7   4   1        1.68        0.70      1.92 o 
  -6   4   1        2.05        0.62      1.50 o 
  -5   4   1       11.42       13.53      1.83 o 
  -4   4   1       87.01       82.02      2.70 o 
  -3   4   1       69.84       74.09      2.97 o 
  -2   4   1      481.51      483.24      4.50 o 
  -1   4   1      397.50      391.35      4.23 o 
   0   4   1       92.97       95.95      1.70 o 
   1   4   1     3406.38     3304.32     40.75 o 
   2   4   1      701.06      750.20     16.75 o 
   3   4   1       38.28       32.38      2.28 o 
   4   4   1       96.06       87.44      5.73 o 
   5   4   1        2.75        6.03      2.16 o 
   6   4   1       48.08       54.15      7.38 o 
   7   4   1        7.17        0.66      2.83 o 
   8   4   1        3.38       10.89      5.35 o 
  -8   5   1        3.51       -2.70      3.87 o 
  -7   5   1        4.76        5.64      2.12 o 
  -6   5   1       42.22       41.80      3.95 o 
  -5   5   1        0.22       -1.38      1.18 o 
  -4   5   1       16.34       11.84      1.57 o 
  -3   5   1       59.49       55.93      2.24 o 
  -2   5   1       43.76       35.91      1.08 o 
  -1   5   1      414.14      429.20      4.93 o 
   0   5   1      123.38      119.64      1.74 o 
   1   5   1      146.48      137.07      2.45 o 
   2   5   1      815.65      800.77      8.04 o 
   3   5   1       29.29       35.29      2.93 o 
   4   5   1       62.86       55.70      3.61 o 
   5   5   1       16.63       15.67      2.81 o 
   6   5   1        0.45       -3.18      2.12 o 
   7   5   1        2.81       -2.58      2.49 o 
   8   5   1        0.04       -3.24      4.61 o 
  -8   6   1        0.32       -4.09      2.83 o 
  -7   6   1        0.50       -2.19      2.51 o 
  -6   6   1      112.38       99.31      8.97 o 
  -5   6   1        0.41       -1.60      1.25 o 
  -4   6   1        0.06       -0.69      0.94 o 
  -3   6   1       39.17       34.60      1.53 o 
  -2   6   1      394.75      368.25      3.96 o 
  -1   6   1       54.86       51.55      1.67 o 
   0   6   1       34.03       35.84      1.01 o 
   1   6   1        0.66        1.31      0.78 o 
   2   6   1     1178.48     1197.02     11.47 o 
   3   6   1        2.60        2.54      1.74 o 
   4   6   1       16.29       18.13      2.78 o 
   5   6   1      221.32      214.60      6.91 o 
   6   6   1        0.53       -3.32      2.21 o 
   7   6   1        4.96        1.46      4.62 o 
   8   6   1        0.13       -3.90      4.15 o 
  -8   7   1        0.01       -4.30      2.89 o 
  -7   7   1        8.80        6.95      3.88 o 
  -6   7   1        1.95       -1.36      2.27 o 
  -5   7   1        1.39       -1.61      2.26 o 
  -4   7   1       14.27       13.82      2.55 o 
  -3   7   1      188.02      172.36      3.21 o 
  -2   7   1      199.54      210.70      4.53 o 
  -1   7   1       13.98       13.11      1.42 o 
   0   7   1       20.50       20.31      1.32 o 
   1   7   1      151.19      137.05      2.82 o 
   2   7   1      625.38      601.70      7.24 o 
   3   7   1      286.97      295.88      7.31 o 
   4   7   1        9.61        4.55      2.27 o 
   5   7   1       47.38       41.09      4.36 o 
   6   7   1        4.42        6.36      3.04 o 
   7   7   1        1.10       -2.13      2.77 o 
  -7   8   1        0.00       -3.69      2.46 o 
  -6   8   1        7.45        5.24      2.95 o 
  -5   8   1        6.79       10.99      2.82 o 
  -4   8   1        4.33        4.24      2.29 o 
  -3   8   1       48.27       47.16      2.52 o 
  -2   8   1       12.04       14.30      1.49 o 
  -1   8   1       41.52       41.94      1.48 o 
   0   8   1        6.33        3.93      0.67 o 
   1   8   1        2.97        0.75      0.99 o 
   2   8   1        2.56        1.09      1.07 o 
   3   8   1       90.42       80.97      3.25 o 
   4   8   1       35.62       37.14      3.94 o 
   5   8   1        0.04       -2.61      2.43 o 
   6   8   1        2.10        0.28      3.24 o 
   7   8   1        0.17       -4.28      2.85 o 
  -7   9   1        0.80       -2.01      2.82 o 
  -6   9   1        0.06       -2.50      4.19 o 
  -5   9   1       16.76       17.90      3.40 o 
  -4   9   1        2.14        1.80      5.91 o 
  -3   9   1      256.67      247.94      5.62 o 
  -2   9   1        3.54        2.17      1.15 o 
  -1   9   1       20.54       19.56      1.37 o 
   0   9   1        6.71        5.99      1.24 o 
   1   9   1        6.56        8.23      1.64 o 
   2   9   1        0.34       -1.23      1.32 o 
   3   9   1       37.53       41.35      3.76 o 
   4   9   1       55.13       63.88      4.96 o 
   5   9   1        1.00       -3.22      2.15 o 
   6   9   1        1.39       -0.68      2.78 o 
   7   9   1        0.66       -2.25      2.95 o 
  -7  10   1        0.62       -1.06      3.31 o 
  -6  10   1        3.71        4.14      2.91 o 
  -5  10   1        1.56        3.62      3.10 o 
  -4  10   1        3.39        1.64      2.42 o 
  -3  10   1       45.65       54.75      3.31 o 
  -2  10   1        3.14        1.60      1.61 o 
  -1  10   1       26.32       32.97      2.22 o 
   0  10   1        3.45        1.20      1.33 o 
   1  10   1        1.96        1.87      1.27 o 
   2  10   1       26.57       31.47      2.87 o 
   3  10   1       71.80       60.71      3.38 o 
   4  10   1        6.37        5.64      3.11 o 
   5  10   1        0.17       -1.79      2.69 o 
   6  10   1        0.17       -0.22      2.77 o 
  -6  11   1        0.82        0.50      2.93 o 
  -5  11   1        5.05        5.32      3.07 o 
  -4  11   1        0.04        0.87      1.91 o 
  -3  11   1        1.72        2.34      1.97 o 
  -2  11   1        0.15       -1.35      1.52 o 
  -1  11   1        9.64        7.03      1.62 o 
   0  11   1        2.33        0.16      1.32 o 
   1  11   1        6.98        7.10      1.65 o 
   2  11   1        9.93       14.72      2.38 o 
   3  11   1       25.29       31.77      4.55 o 
   4  11   1        6.18       -0.25      2.78 o 
   5  11   1        1.31       -0.78      2.48 o 
   6  11   1        0.47        0.02      3.12 o 
  -6  12   1        1.29       -0.32      3.01 o 
  -5  12   1        2.17        4.00      3.13 o 
  -4  12   1       88.26       76.83      3.93 o 
  -3  12   1        0.51       -1.67      1.91 o 
  -2  12   1        0.65       -3.04      2.02 o 
  -1  12   1        1.01       -1.85      1.38 o 
   0  12   1        0.16        0.44      1.48 o 
   1  12   1        1.67       -1.29      1.56 o 
   2  12   1       15.93       18.75      2.81 o 
   3  12   1       12.26       18.33      3.07 o 
   4  12   1       10.67        8.03      3.42 o 
   5  12   1        0.09       -1.28      2.77 o 
  -5  13   1        3.23        3.46      3.28 o 
  -4  13   1        2.01        3.11      2.31 o 
  -3  13   1        0.78        0.91      2.34 o 
  -2  13   1        0.22       -2.74      1.83 o 
  -1  13   1        1.08       -1.88      1.83 o 
   0  13   1        5.16        6.77      1.89 o 
   1  13   1        0.10       -1.40      1.96 o 
   2  13   1        0.81       -2.14      1.98 o 
   3  13   1       10.26       15.02      2.93 o 
   4  13   1       15.06       15.62      3.73 o 
   5  13   1        0.82       -3.04      2.95 o 
  -4  14   1        5.20       10.45      7.32 o 
  -3  14   1        2.24        2.44      2.29 o 
  -2  14   1        0.48       -2.65      1.95 o 
  -1  14   1        0.37       -0.78      2.21 o 
   0  14   1        1.84       -1.00      2.19 o 
   1  14   1        0.38       -0.41      2.11 o 
   2  14   1        2.77       -2.79      2.16 o 
   3  14   1        0.01       -1.15      2.39 o 
   4  14   1        0.12       -4.12      2.74 o 
  -3  15   1        5.31        4.08      3.68 o 
  -2  15   1        0.02       -0.80      2.44 o 
  -1  15   1        0.04       -1.49      2.21 o 
   0  15   1        0.56       -2.91      2.66 o 
   1  15   1        0.63       -0.25      2.31 o 
   2  15   1        1.43        1.36      2.52 o 
   3  15   1        0.10        0.04      2.66 o 
  -1  16   1        0.16       -3.63      2.42 o 
   0  16   1        0.05       -4.15      2.76 o 
   1  16   1        0.46       -2.07      2.50 o 
  -9   0   2        1.51        0.37      3.38 o 
  -8   0   2      111.53      107.97      7.93 o 
  -7   0   2        7.33        1.71      3.13 o 
  -6   0   2        5.23       -0.09      2.20 o 
  -5   0   2       86.86       94.17      2.99 o 
  -4   0   2     3885.07     4185.68     39.47 o 
  -3   0   2      280.25      302.20      4.36 o 
  -2   0   2     3597.01     3444.85     31.95 o 
  -1   0   2     2176.88     2074.71     23.87 o 
   0   0   2    16196.45    16329.91    254.69 o 
   1   0   2        1.84        0.37      0.91 o 
   2   0   2      129.95      129.49      4.09 o 
   3   0   2      804.81      850.57     16.12 o 
   4   0   2       90.98       85.24      3.20 o 
   5   0   2       32.04       40.30      2.72 o 
   6   0   2       99.02       98.64      7.17 o 
   7   0   2      524.17      600.34     19.45 o 
   8   0   2        0.01        2.67      4.69 o 
  -9   1   2        1.33       -1.91      2.45 o 
  -8   1   2       15.30       10.21      2.82 o 
  -7   1   2        5.98       -1.61      2.17 o 
  -6   1   2        7.90        8.48      1.76 o 
  -5   1   2      202.18      193.48      3.08 o 
  -4   1   2      207.92      239.83      3.20 o 
  -3   1   2       40.50       42.42      1.05 o 
  -2   1   2      299.93      325.84      3.29 o 
  -1   1   2        1.36        0.84      0.34 o 
   0   1   2     6537.58     5882.32     46.32 o 
   1   1   2       89.69       88.16      1.84 o 
   2   1   2      880.15      900.56      9.68 o 
   3   1   2        4.52        4.43      1.04 o 
   4   1   2       25.59       27.62      1.82 o 
   5   1   2        3.32        4.10      1.46 o 
   6   1   2       24.19       22.71      6.67 o 
   7   1   2        0.09       -3.04      2.95 o 
   8   1   2        4.39        8.09      3.95 o 
  -9   2   2        0.33       -1.11      2.52 o 
  -8   2   2        6.84        6.86      2.70 o 
  -7   2   2       18.48        7.87      3.38 o 
  -6   2   2        8.84        6.52      1.62 o 
  -5   2   2       15.33       17.73      1.32 o 
  -4   2   2      169.22      190.83      3.09 o 
  -3   2   2       84.48       82.13      1.63 o 
  -2   2   2        3.73        2.40      0.47 o 
  -1   2   2     3824.63     3701.45     24.09 o 
   0   2   2      155.12      150.66      2.36 o 
   1   2   2        0.19        0.63      0.62 o 
   2   2   2       24.26       23.05      1.35 o 
   3   2   2      140.08      161.88      6.19 o 
   4   2   2       11.12       19.67      3.15 o 
   5   2   2        8.82        6.13      2.34 o 
   6   2   2        7.84       13.91      4.73 o 
   7   2   2       29.57       32.24     11.54 o 
   8   2   2        0.00        1.55      3.62 o 
  -8   3   2        0.42       -0.19      2.50 o 
  -7   3   2       82.06       71.45      3.50 o 
  -6   3   2        0.30       -1.78      1.19 o 
  -5   3   2      154.35      146.52      3.86 o 
  -4   3   2      111.80       95.32      2.02 o 
  -3   3   2     2452.70     2634.62     31.26 o 
  -2   3   2        9.66        4.32      0.54 o 
  -1   3   2     7165.75     6895.15     44.13 o 
   0   3   2      384.90      356.02      3.44 o 
   1   3   2     1624.68     1601.42     15.34 o 
   2   3   2      329.81      361.93      7.26 o 
   3   3   2        5.38        6.65      1.91 o 
   4   3   2       83.10       96.23      2.96 o 
   5   3   2       13.95       14.08      2.93 o 
   6   3   2      344.49      462.36    166.20 o 
   7   3   2        3.92        5.51      3.44 o 
   8   3   2       30.96       47.92     15.88 o 
  -8   4   2        2.46       -1.79      4.66 o 
  -7   4   2        0.03       -1.02      1.77 o 
  -6   4   2      131.28      127.92      4.54 o 
  -5   4   2       17.48       14.43      1.89 o 
  -4   4   2       75.29       68.19      2.41 o 
  -3   4   2      106.76      128.29      2.25 o 
  -2   4   2        0.12       -0.46      0.45 o 
  -1   4   2        0.39        0.78      0.54 o 
   0   4   2      110.44      123.06      1.79 o 
   1   4   2     1542.50     1540.90     31.03 o 
   2   4   2       35.94       41.57      1.60 o 
   3   4   2       19.87       27.10      3.03 o 
   4   4   2       26.00       25.98      2.82 o 
   5   4   2       45.98       46.20      4.21 o 
   6   4   2        2.23        0.70      3.48 o 
   7   4   2        2.12       -2.67      5.54 o 
   8   4   2        2.79        2.20      4.22 o 
  -8   5   2        0.48        2.59      3.87 o 
  -7   5   2       46.14       47.45      4.86 o 
  -6   5   2       64.91       65.34      3.17 o 
  -5   5   2        1.72        1.25      1.27 o 
  -4   5   2        0.07       -1.15      0.93 o 
  -3   5   2        8.82       14.16      1.45 o 
  -2   5   2     1386.11     1391.80     10.17 o 
  -1   5   2      151.57      144.12      2.19 o 
   0   5   2      280.50      283.88      3.19 o 
   1   5   2        5.97       10.48      1.09 o 
   2   5   2       47.04       49.68      3.51 o 
   3   5   2        2.48        2.13      0.89 o 
   4   5   2        1.06        0.18      1.57 o 
   5   5   2       53.07       51.60      3.81 o 
   6   5   2        9.98        1.51      3.84 o 
   7   5   2        0.36       -2.30      3.67 o 
   8   5   2        1.83       -2.67      3.95 o 
  -8   6   2        0.07       -3.38      2.57 o 
  -7   6   2        0.37       -1.98      1.74 o 
  -6   6   2       23.27       28.03      3.65 o 
  -5   6   2        0.13       -0.31      1.23 o 
  -4   6   2        3.30        1.83      1.08 o 
  -3   6   2       37.57       32.58      1.23 o 
  -2   6   2     3122.54     3356.18     22.60 o 
  -1   6   2        0.47       -0.53      0.57 o 
   0   6   2      125.39      123.98      1.98 o 
   1   6   2       40.58       46.15      1.71 o 
   2   6   2       88.59       84.62      2.28 o 
   3   6   2       20.31       24.67      2.82 o 
   4   6   2       51.90       45.66      3.24 o 
   5   6   2      428.54      465.65     14.59 o 
   6   6   2        6.04        4.89      2.83 o 
   7   6   2        2.14        0.20      4.63 o 
   8   6   2        0.83        9.44      5.23 o 
  -8   7   2        0.53       -0.46      2.36 o 
  -7   7   2       14.83       14.04      2.71 o 
  -6   7   2       16.61       14.73      3.18 o 
  -5   7   2       21.30       22.21      5.32 o 
  -4   7   2       20.41       20.03      3.16 o 
  -3   7   2        0.11       -0.46      0.66 o 
  -2   7   2      302.42      308.77      5.62 o 
  -1   7   2        8.42       10.83      1.01 o 
   0   7   2       67.75       67.92      1.50 o 
   1   7   2        3.71        4.89      1.12 o 
   2   7   2      598.47      625.99      7.39 o 
   3   7   2        1.99        3.19      2.07 o 
   4   7   2       36.34       43.13      3.60 o 
   5   7   2       11.93       11.97      6.58 o 
   6   7   2        0.21       -3.78      2.52 o 
   7   7   2        1.70        4.44      4.46 o 
  -7   8   2        2.38        0.16      2.12 o 
  -6   8   2       20.08       20.07      2.79 o 
  -5   8   2       24.33       26.87      3.61 o 
  -4   8   2        5.66        6.03      3.48 o 
  -3   8   2       47.69       38.10      1.96 o 
  -2   8   2       91.79       94.67      2.25 o 
  -1   8   2        1.33        0.40      0.77 o 
   0   8   2       13.55       14.35      1.56 o 
   1   8   2       99.34       93.60      2.57 o 
   2   8   2       46.41       44.02      2.06 o 
   3   8   2       93.34       84.14      4.29 o 
   4   8   2       25.80       29.03      3.81 o 
   5   8   2       22.24       28.27      4.10 o 
   6   8   2        3.90        2.37      2.84 o 
   7   8   2        0.12       -2.99      3.53 o 
  -7   9   2        7.40        8.06      2.56 o 
  -6   9   2        2.58        1.56      2.03 o 
  -5   9   2      110.17      105.02      4.26 o 
  -4   9   2        0.35       -1.89      1.58 o 
  -3   9   2      161.47      185.11      4.01 o 
  -2   9   2        7.30       14.31      2.22 o 
  -1   9   2      116.69      118.62      2.99 o 
   0   9   2       21.26       28.51      1.99 o 
   1   9   2        1.71        1.48      1.11 o 
   2   9   2        6.39        4.88      1.74 o 
   3   9   2       75.32       72.00      3.31 o 
   4   9   2      220.12      220.95     14.63 o 
   5   9   2        0.18       -3.45      2.30 o 
   6   9   2        9.97       10.05      3.43 o 
   7   9   2        0.00       -5.57      4.35 o 
  -7  10   2        1.63        0.72      2.64 o 
  -6  10   2        0.15        2.09      2.07 o 
  -5  10   2       12.13       11.73      2.46 o 
  -4  10   2        0.61       -0.99      1.43 o 
  -3  10   2        0.02       -0.09      1.58 o 
  -2  10   2        0.08       -0.87      1.14 o 
  -1  10   2      227.48      225.55      4.37 o 
   0  10   2       27.46       35.94      2.22 o 
   1  10   2       16.52       21.26      2.64 o 
   2  10   2        6.40        8.81      2.05 o 
   3  10   2      190.00      197.62      5.51 o 
   4  10   2       33.35       47.07      4.86 o 
   5  10   2        0.15       -3.55      2.80 o 
   6  10   2        0.79       -3.78      2.52 o 
  -6  11   2        0.59        3.00      2.17 o 
  -5  11   2       11.44       12.27      2.55 o 
  -4  11   2       25.51       23.16      3.04 o 
  -3  11   2       13.29       23.30      2.71 o 
  -2  11   2        3.99       -1.67      1.58 o 
  -1  11   2       11.54        9.16      1.71 o 
   0  11   2        0.90        3.23      1.44 o 
   1  11   2        0.49       -0.73      1.26 o 
   2  11   2        2.27        2.45      1.88 o 
   3  11   2        1.77        5.97      2.44 o 
   4  11   2       39.87       48.82      5.25 o 
   5  11   2        0.45       -3.21      2.72 o 
   6  11   2        0.50       -0.06      3.26 o 
  -6  12   2        0.34       -0.89      2.84 o 
  -5  12   2        1.47        1.37      2.70 o 
  -4  12   2        0.00        4.50      2.81 o 
  -3  12   2        0.09       -2.63      1.75 o 
  -2  12   2        2.13       -1.95      1.79 o 
  -1  12   2        2.92        2.32      1.66 o 
   0  12   2        1.59        0.61      1.54 o 
   1  12   2        6.61        6.72      2.17 o 
   2  12   2        4.93        3.66      2.21 o 
   3  12   2       47.06       45.29      4.01 o 
   4  12   2        2.97        3.52      2.97 o 
   5  12   2        5.60        4.55      3.34 o 
  -5  13   2        0.00        0.41      3.15 o 
  -4  13   2       10.95       15.69      3.93 o 
  -3  13   2        2.65       -0.89      2.00 o 
  -2  13   2        7.01       10.76      2.63 o 
  -1  13   2        7.16        4.26      2.28 o 
   0  13   2       41.21       52.00      3.79 o 
   1  13   2        6.82        8.43      2.45 o 
   2  13   2        6.03        3.29      2.46 o 
   3  13   2       23.05       28.87      3.60 o 
   4  13   2       14.79       13.78      3.76 o 
   5  13   2        0.09       -3.00      4.12 o 
  -4  14   2        0.00        2.54      3.09 o 
  -3  14   2        0.61        0.90      2.26 o 
  -2  14   2        3.11        3.52      2.36 o 
  -1  14   2        1.38        0.55      2.47 o 
   0  14   2        0.06       -2.97      1.98 o 
   1  14   2        0.51       -2.98      1.98 o 
   2  14   2        2.37       -1.33      2.44 o 
   3  14   2        0.02       -0.55      2.54 o 
   4  14   2        4.26        2.68      4.12 o 
  -3  15   2        2.78        1.60      3.26 o 
  -2  15   2        0.12       -3.47      2.32 o 
  -1  15   2        0.00        1.02      2.36 o 
   0  15   2        0.61       -1.51      2.80 o 
   1  15   2        4.58        0.27      2.91 o 
   2  15   2       13.24        6.99      2.98 o 
   3  15   2        0.45        1.68      2.76 o 
  -1  16   2        0.83        0.04      3.12 o 
   0  16   2        0.77        3.55      3.14 o 
   1  16   2        7.36        7.98      3.15 o 
  -9   1   3        2.29        0.02      2.79 o 
  -8   1   3        9.85       10.11      2.80 o 
  -7   1   3        0.06       -2.47      1.65 o 
  -6   1   3        0.38       -1.51      1.01 o 
  -5   1   3       25.02       26.37      1.31 o 
  -4   1   3      443.79      467.29      4.58 o 
  -3   1   3      175.15      184.65      2.24 o 
  -2   1   3      775.17      730.28      6.30 o 
  -1   1   3     1145.54     1136.37      8.10 o 
   0   1   3     3019.09     2873.02     45.98 o 
   1   1   3      660.23      699.94      9.53 o 
   2   1   3      217.14      231.71      4.81 o 
   3   1   3        0.00       -1.44      1.04 o 
   4   1   3        4.03        3.97      1.32 o 
   5   1   3        2.38        3.27      2.01 o 
   6   1   3       20.77       21.37      3.97 o 
   7   1   3        7.92       13.65      3.95 o 
   8   1   3        6.87        5.72      7.11 o 
  -9   2   3        0.44       -0.70      2.34 o 
  -8   2   3       14.57       14.41      3.11 o 
  -7   2   3        0.00       -2.58      1.72 o 
  -6   2   3        1.48       -0.90      1.17 o 
  -5   2   3      248.18      252.74      3.34 o 
  -4   2   3       19.14       22.62      1.12 o 
  -3   2   3       41.10       40.24      1.27 o 
  -2   2   3      519.70      508.07      4.82 o 
  -1   2   3     3405.60     3320.38     21.82 o 
   0   2   3     2107.84     2080.08     17.83 o 
   1   2   3      314.22      333.66      4.67 o 
   2   2   3       19.44       23.09      2.62 o 
   3   2   3      205.81      206.21      3.92 o 
   4   2   3        0.72        0.04      1.24 o 
   5   2   3        5.75        4.23      2.23 o 
   6   2   3       25.99       42.28      4.76 o 
   7   2   3        2.47        6.41      6.38 o 
   8   2   3        0.67       -4.60      3.07 o 
  -8   3   3       10.44        9.30      4.54 o 
  -7   3   3       47.80       43.18      3.28 o 
  -6   3   3        0.64       -1.72      1.15 o 
  -5   3   3       66.86       70.34      2.51 o 
  -4   3   3      121.64      117.59      3.27 o 
  -3   3   3      883.50      932.22      8.20 o 
  -2   3   3      579.08      585.98      4.86 o 
  -1   3   3       58.46       53.54      1.11 o 
   0   3   3      498.16      442.59      4.96 o 
   1   3   3        8.40       17.30      1.36 o 
   2   3   3     1919.09     2064.03     44.25 o 
   3   3   3       28.37       23.92      2.08 o 
   4   3   3        8.04       10.28      3.19 o 
   5   3   3       50.88       51.13      4.06 o 
   6   3   3      192.38      240.97     38.81 o 
   7   3   3        1.07       -2.25      3.64 o 
   8   3   3       17.44       35.27      6.91 o 
  -8   4   3        0.63       -1.34      2.10 o 
  -7   4   3        9.27        7.31      2.81 o 
  -6   4   3        3.72        1.12      1.33 o 
  -5   4   3        9.09        9.81      1.85 o 
  -4   4   3        0.16       -0.93      0.62 o 
  -3   4   3     1311.05     1429.92     11.76 o 
  -2   4   3      210.57      190.17      2.33 o 
  -1   4   3       13.11        7.27      0.76 o 
   0   4   3      130.78      137.22      2.10 o 
   1   4   3      222.95      181.41      3.02 o 
   2   4   3        0.03       -0.76      0.89 o 
   3   4   3        3.96        5.78      2.22 o 
   4   4   3        1.65       -0.52      1.84 o 
   5   4   3       35.36       35.25      6.57 o 
   6   4   3        6.79       15.44      9.48 o 
   7   4   3       10.71        9.58      4.98 o 
   8   4   3       14.15       22.43     12.24 o 
  -8   5   3        0.98        3.05      2.62 o 
  -7   5   3       20.79       12.70      2.11 o 
  -6   5   3       35.87       37.31      2.57 o 
  -5   5   3        9.05        6.02      1.36 o 
  -4   5   3        1.04       -0.86      0.83 o 
  -3   5   3      110.12      119.67      1.98 o 
  -2   5   3        5.55        5.32      0.75 o 
  -1   5   3       73.83       83.50      1.76 o 
   0   5   3        0.04        6.51      5.28 o 
   1   5   3      118.54      103.68      2.47 o 
   2   5   3      300.78      317.24      5.17 o 
   3   5   3       65.58       63.75      2.30 o 
   4   5   3        0.32       -0.73      1.91 o 
   5   5   3       17.77       32.21     10.26 o 
   6   5   3        7.98        2.65      6.90 o 
   7   5   3        0.01        0.78      4.08 o 
  -8   6   3        0.60       -0.35      2.50 o 
  -7   6   3        1.04       -2.08      1.78 o 
  -6   6   3      194.48      169.40      4.24 o 
  -5   6   3        3.24        0.61      1.14 o 
  -4   6   3       26.11       27.84      2.26 o 
  -3   6   3      307.64      305.01      3.51 o 
  -2   6   3       17.56       17.30      1.10 o 
  -1   6   3       68.45       69.03      1.70 o 
   0   6   3        0.00       -0.29      0.59 o 
   1   6   3     1338.69     1385.00     17.41 o 
   2   6   3       15.36       15.83      1.66 o 
   3   6   3      108.81      106.13      4.47 o 
   4   6   3       23.37       17.74      4.31 o 
   5   6   3      181.96      214.89     56.30 o 
   6   6   3        2.47        0.14      3.43 o 
   7   6   3        0.75       -3.50      3.84 o 
  -8   7   3        0.06        0.39      2.87 o 
  -7   7   3        4.62       -0.16      2.16 o 
  -6   7   3       14.92        9.45      2.29 o 
  -5   7   3        5.35        3.47      1.99 o 
  -4   7   3        0.10        0.02      0.97 o 
  -3   7   3       71.86       69.98      1.70 o 
  -2   7   3      231.57      214.69      3.25 o 
  -1   7   3        7.34       12.49      1.31 o 
   0   7   3      109.56      104.52      2.57 o 
   1   7   3        2.40        1.40      1.07 o 
   2   7   3       86.67      100.44      2.65 o 
   3   7   3        8.90       10.58      3.44 o 
   4   7   3        9.53        7.88      6.82 o 
   5   7   3        1.24       -6.96      5.10 o 
   6   7   3        6.34        8.47     10.11 o 
   7   7   3        0.13       -0.68      4.18 o 
  -7   8   3        5.98        5.52      2.35 o 
  -6   8   3       46.32       45.11      3.62 o 
  -5   8   3        4.47        2.12      1.81 o 
  -4   8   3        9.93       10.38      2.25 o 
  -3   8   3       33.87       31.19      2.95 o 
  -2   8   3        0.27       -0.61      0.86 o 
  -1   8   3       82.05       83.03      2.04 o 
   0   8   3        9.42        6.61      1.84 o 
   1   8   3        2.35        3.71      1.19 o 
   2   8   3       21.12       24.49      2.84 o 
   3   8   3       14.85       15.18      4.07 o 
   4   8   3        4.83       12.23      4.38 o 
   5   8   3        3.77       -6.01     12.01 o 
   6   8   3        0.00       -4.04      3.50 o 
   7   8   3        0.01       -5.00      3.87 o 
  -7   9   3        6.43        1.85      2.18 o 
  -6   9   3        0.23       -0.92      1.87 o 
  -5   9   3       31.72       24.82      3.39 o 
  -4   9   3       10.91       10.57      2.19 o 
  -3   9   3       40.34       47.91      2.23 o 
  -2   9   3       45.38       35.30      2.03 o 
  -1   9   3       11.21       17.00      1.72 o 
   0   9   3       27.80       33.33      2.08 o 
   1   9   3        5.80        4.41      1.33 o 
   2   9   3      103.08      102.60      4.57 o 
   3   9   3       16.20       20.54      3.37 o 
   4   9   3      181.74      148.69      9.18 o 
   5   9   3        0.61       -8.49     20.74 o 
   6   9   3        0.23        0.57      4.24 o 
  -7  10   3        0.43        0.65      2.30 o 
  -6  10   3        0.71       -1.77      1.87 o 
  -5  10   3       16.10       16.59      2.62 o 
  -4  10   3       11.24        9.03      2.19 o 
  -3  10   3        5.15        9.73      1.72 o 
  -2  10   3        0.55       -1.70      1.13 o 
  -1  10   3       32.20       35.79      2.41 o 
   0  10   3        1.43       -0.02      1.24 o 
   1  10   3       10.81        9.30      1.63 o 
   2  10   3        0.14       -0.70      1.76 o 
   3  10   3        2.60       14.36      4.61 o 
   4  10   3       11.63       11.06      4.95 o 
   5  10   3        6.06       11.40      4.63 o 
   6  10   3        0.82       -1.31      4.35 o 
  -6  11   3        0.34       -0.82      2.14 o 
  -5  11   3        1.82       -0.26      2.00 o 
  -4  11   3        3.80       -2.98      2.39 o 
  -3  11   3        0.03       -2.19      1.56 o 
  -2  11   3        4.49        0.58      1.73 o 
  -1  11   3        1.27       -1.51      1.38 o 
   0  11   3        5.13        4.29      1.47 o 
   1  11   3        0.31       -1.81      1.21 o 
   2  11   3        6.36        9.30      2.99 o 
   3  11   3       20.43       21.69      3.82 o 
   4  11   3        0.23        0.77      3.90 o 
   5  11   3        0.54        1.14      4.07 o 
   6  11   3        0.32       -3.87      4.32 o 
  -6  12   3        0.65        1.61      3.02 o 
  -5  12   3        1.19        0.44      2.68 o 
  -4  12   3       66.45       82.98      5.05 o 
  -3  12   3        0.19       -2.59      1.73 o 
  -2  12   3        3.57       -0.79      1.82 o 
  -1  12   3        1.34       -0.45      1.46 o 
   0  12   3        1.10       -2.13      1.42 o 
   1  12   3        0.26       -0.78      1.73 o 
   2  12   3        3.61        1.44      2.16 o 
   3  12   3       87.44       70.67      4.78 o 
   4  12   3        3.58        4.76      9.43 o 
   5  12   3        0.00       -3.70      4.32 o 
  -5  13   3        0.00       -1.77      3.02 o 
  -4  13   3       10.05       15.32      3.79 o 
  -3  13   3        0.83       -1.73      3.38 o 
  -2  13   3        0.55       -2.64      1.76 o 
  -1  13   3        2.77        1.48      2.04 o 
   0  13   3       17.63       17.94      2.40 o 
   1  13   3        0.27        0.17      2.03 o 
   2  13   3       11.81        8.63      2.76 o 
   3  13   3        4.80        9.98      3.24 o 
   4  13   3        4.97       13.06      8.94 o 
  -4  14   3        1.52        2.43      3.24 o 
  -3  14   3        0.14       -1.55      3.09 o 
  -2  14   3        0.02       -2.21      2.16 o 
  -1  14   3        1.29        1.74      2.27 o 
   0  14   3        1.35       -0.09      2.09 o 
   1  14   3        0.15        0.34      2.24 o 
   2  14   3        0.40       -1.86      3.24 o 
   3  14   3        3.19        6.23      3.14 o 
  -3  15   3        9.09        1.51      3.29 o 
  -2  15   3        1.16       -1.79      2.31 o 
  -1  15   3        0.30       -1.71      2.39 o 
   0  15   3        0.05       -2.79      2.78 o 
   1  15   3        1.07       -1.28      2.46 o 
   2  15   3        4.94        1.24      2.86 o 
  -1  16   3        0.06       -4.32      2.88 o 
   0  16   3        0.10       -3.40      2.66 o 
  -9   0   4        1.42        0.34      3.13 o 
  -8   0   4       61.50       54.74      6.74 o 
  -7   0   4        0.59       -2.79      2.96 o 
  -6   0   4        4.14        0.57      2.20 o 
  -5   0   4        0.06       -1.43      0.96 o 
  -4   0   4      609.97      615.08      7.78 o 
  -3   0   4       90.90       90.72      2.30 o 
  -2   0   4      830.58      910.85      9.78 o 
  -1   0   4     4585.44     4375.06     49.32 o 
   0   0   4      115.93       94.66      3.92 o 
   1   0   4        0.38        0.34      1.31 o 
   2   0   4        4.20        2.99      1.93 o 
   3   0   4     2622.40     2900.15     48.37 o 
   4   0   4        4.12        3.78      2.50 o 
   5   0   4       10.86       16.47      3.45 o 
   6   0   4        3.63        5.94      4.15 o 
   7   0   4       25.19       20.39      6.45 o 
   8   0   4        0.43        1.91      5.52 o 
  -9   1   4        3.70        0.34      2.47 o 
  -8   1   4       15.43       14.05      3.14 o 
  -7   1   4       12.19        9.02      5.40 o 
  -6   1   4       14.74       13.19      2.16 o 
  -5   1   4       18.44       15.95      1.94 o 
  -4   1   4      647.68      671.72      5.89 o 
  -3   1   4      176.19      168.19      2.50 o 
  -2   1   4     1035.31      988.48      9.23 o 
  -1   1   4      251.42      260.87      3.02 o 
   0   1   4      148.19      147.34      3.54 o 
   1   1   4      104.81       92.13      2.85 o 
   2   1   4      288.50      312.76      6.68 o 
   3   1   4      211.58      214.13      4.30 o 
   4   1   4        0.20       -0.98      1.24 o 
   5   1   4        6.85        4.03      2.31 o 
   6   1   4       41.55       52.63      8.87 o 
   7   1   4       90.99      103.60      6.33 o 
   8   1   4        0.01       -3.16      3.72 o 
  -9   2   4        0.44        0.19      2.49 o 
  -8   2   4        3.45        1.05      2.19 o 
  -7   2   4        0.27       -2.08      1.39 o 
  -6   2   4        0.01       -1.91      1.28 o 
  -5   2   4       90.22       83.72      3.03 o 
  -4   2   4        1.22        0.73      0.61 o 
  -3   2   4       63.21       74.37      1.71 o 
  -2   2   4       55.22       43.96      1.26 o 
  -1   2   4     1897.10     1878.88     13.02 o 
   0   2   4      218.44      188.64      3.33 o 
   1   2   4       26.14       21.84      1.43 o 
   2   2   4      144.21      160.41      3.47 o 
   3   2   4       46.68       47.85      2.59 o 
   4   2   4        8.36       11.63      1.71 o 
   5   2   4       14.96        8.45      2.84 o 
   6   2   4       70.78       74.57      5.03 o 
   7   2   4        5.87       -0.17      3.38 o 
   8   2   4        1.01        0.58      4.16 o 
  -8   3   4        0.60       -1.34      3.63 o 
  -7   3   4       34.81       23.65      2.82 o 
  -6   3   4        9.99        8.51      2.39 o 
  -5   3   4      202.56      201.96      4.00 o 
  -4   3   4       20.53       22.83      1.53 o 
  -3   3   4       61.78       52.16      1.55 o 
  -2   3   4      981.91      951.55      7.36 o 
  -1   3   4       47.88       55.72      1.33 o 
   0   3   4     1310.89     1351.48     12.27 o 
   1   3   4        2.96        0.75      0.93 o 
   2   3   4      779.99      875.74     10.47 o 
   3   3   4        7.44        9.31      1.99 o 
   4   3   4      303.31      341.39      5.98 o 
   5   3   4       10.96       10.35      3.44 o 
   6   3   4       28.93       31.13      4.33 o 
   7   3   4        0.09       -3.95      3.90 o 
  -8   4   4        0.17       -2.88      2.10 o 
  -7   4   4       76.07       64.29      3.39 o 
  -6   4   4        0.04       -1.29      1.20 o 
  -5   4   4        1.67        0.83      1.11 o 
  -4   4   4        0.47        0.00      0.78 o 
  -3   4   4      391.18      423.04      4.79 o 
  -2   4   4       99.22       93.67      1.64 o 
  -1   4   4        7.52        9.04      1.06 o 
   0   4   4       56.64       55.53      1.74 o 
   1   4   4      539.23      592.86      8.66 o 
   2   4   4       15.51        9.87      1.49 o 
   3   4   4       29.74       34.10      2.63 o 
   4   4   4       57.32       50.70      3.49 o 
   5   4   4       26.50       29.33     11.09 o 
   6   4   4       25.45       43.32      9.08 o 
   7   4   4        1.12       -0.57      3.95 o 
  -8   5   4        2.21        0.76      2.10 o 
  -7   5   4       36.38       32.39      3.69 o 
  -6   5   4       26.89       34.03      2.54 o 
  -5   5   4        9.56        8.25      1.91 o 
  -4   5   4       66.52       73.69      1.97 o 
  -3   5   4      155.68      161.41      2.40 o 
  -2   5   4        1.83        0.31      0.61 o 
  -1   5   4       16.13       13.68      1.08 o 
   0   5   4      285.11      280.68      4.15 o 
   1   5   4      492.83      477.86      6.36 o 
   2   5   4       27.74       27.48      3.31 o 
   3   5   4       28.18       28.04      2.15 o 
   4   5   4       42.75       44.26      4.45 o 
   5   5   4       32.10       25.25      4.28 o 
   6   5   4        1.00       -1.56      3.09 o 
   7   5   4        1.03        4.58     10.95 o 
  -8   6   4        3.29       -0.13      2.75 o 
  -7   6   4        5.09        5.69      2.67 o 
  -6   6   4        3.17        3.48      1.68 o 
  -5   6   4       14.84       16.09      2.18 o 
  -4   6   4       31.51       31.48      3.17 o 
  -3   6   4      236.76      232.91      3.26 o 
  -2   6   4      202.73      185.39      3.18 o 
  -1   6   4       25.64       24.60      1.29 o 
   0   6   4        1.04       -1.28      0.87 o 
   1   6   4        1.74        2.17      1.24 o 
   2   6   4       42.12       49.65      2.66 o 
   3   6   4       13.56       12.30      5.36 o 
   4   6   4        3.56        0.05      2.46 o 
   5   6   4      212.58      253.65     58.03 o 
   6   6   4        0.79        1.15      5.15 o 
   7   6   4        0.05        1.74      9.60 o 
  -8   7   4        1.71       -1.75      2.88 o 
  -7   7   4        3.95        0.91      2.65 o 
  -6   7   4       53.78       44.71      4.71 o 
  -5   7   4        0.13       -1.16      1.55 o 
  -4   7   4        6.66        9.94      2.90 o 
  -3   7   4       58.98       63.54      1.69 o 
  -2   7   4      559.21      612.14      6.43 o 
  -1   7   4       12.89       14.84      1.25 o 
   0   7   4      127.60      126.74      2.98 o 
   1   7   4       33.20       35.63      2.06 o 
   2   7   4       48.40       43.31      2.21 o 
   3   7   4        0.11       -2.53      1.69 o 
   4   7   4       37.65       34.92      4.44 o 
   5   7   4       47.38       70.05      6.52 o 
   6   7   4        0.19       -1.21      3.12 o 
   7   7   4        0.12        0.85      4.78 o 
  -7   8   4       14.72       15.35      2.82 o 
  -6   8   4       11.53        7.90      2.38 o 
  -5   8   4        7.80        8.77      2.10 o 
  -4   8   4       13.97        9.69      2.07 o 
  -3   8   4        0.00       -1.43      0.95 o 
  -2   8   4       40.14       38.41      1.66 o 
  -1   8   4       25.31       30.78      1.75 o 
   0   8   4        6.42        4.63      1.34 o 
   1   8   4        0.62        0.36      1.20 o 
   2   8   4        7.12        5.83      1.40 o 
   3   8   4       26.15       35.34      3.91 o 
   4   8   4        0.05        0.11      3.13 o 
   5   8   4        2.91        0.45      5.33 o 
   6   8   4        2.19        7.43      9.17 o 
  -7   9   4        3.78        4.15      2.41 o 
  -6   9   4        2.26        2.36      2.20 o 
  -5   9   4       10.49        1.92      1.82 o 
  -4   9   4        5.48        5.27      1.89 o 
  -3   9   4       59.32       66.65      2.46 o 
  -2   9   4        1.99       -1.08      0.95 o 
  -1   9   4       20.84       21.55      1.95 o 
   0   9   4      119.15      128.47      3.30 o 
   1   9   4        3.91        1.38      1.24 o 
   2   9   4       57.69       54.43      3.02 o 
   3   9   4        0.25        2.79      2.73 o 
   4   9   4       79.10       79.78     15.53 o 
   5   9   4        1.46        7.40      4.14 o 
   6   9   4        5.80       13.05     32.37 o 
  -7  10   4        0.60       -0.31      2.29 o 
  -6  10   4        2.28        0.11      2.16 o 
  -5  10   4       45.57       47.18      3.74 o 
  -4  10   4        6.95        5.03      1.94 o 
  -3  10   4        2.56        1.83      1.65 o 
  -2  10   4        3.89        1.72      1.38 o 
  -1  10   4      193.56      193.46      4.21 o 
   0  10   4        4.10        4.16      1.44 o 
   1  10   4        0.40       -0.82      1.23 o 
   2  10   4        3.36        3.59      1.93 o 
   3  10   4       22.06       22.68      4.06 o 
   4  10   4        3.72        0.38      3.36 o 
   5  10   4        1.57        5.47      4.40 o 
   6  10   4        2.71       -0.48      4.27 o 
  -6  11   4        0.08       -1.43      2.12 o 
  -5  11   4       13.00        9.05      3.21 o 
  -4  11   4        2.19        2.20      2.53 o 
  -3  11   4        0.00       -2.85      2.06 o 
  -2  11   4        3.53        2.97      1.81 o 
  -1  11   4       25.94       27.34      2.35 o 
   0  11   4       16.41       20.05      2.16 o 
   1  11   4        0.28       -2.17      1.53 o 
   2  11   4        0.00       -1.52      1.78 o 
   3  11   4        3.59        1.90      2.99 o 
   4  11   4        5.76       10.76      3.99 o 
   5  11   4        1.01        6.63      6.65 o 
  -6  12   4        1.28       -3.67      2.85 o 
  -5  12   4        2.28        5.14      5.87 o 
  -4  12   4        0.34       -0.35      2.54 o 
  -3  12   4        0.26       -3.28      2.33 o 
  -2  12   4        3.74        1.08      2.01 o 
  -1  12   4       20.78       24.37      2.50 o 
   0  12   4        4.80        5.19      1.75 o 
   1  12   4        0.37       -0.38      1.80 o 
   2  12   4        8.49        4.87      2.45 o 
   3  12   4        3.35        1.92      3.74 o 
   4  12   4        0.25       -1.29      3.85 o 
   5  12   4        0.36        2.70      5.42 o 
  -5  13   4        3.19       -2.19      2.84 o 
  -4  13   4        7.02        3.98      3.30 o 
  -3  13   4        1.00       -2.39      2.74 o 
  -2  13   4        2.81       -2.81      1.87 o 
  -1  13   4        9.82       18.63      2.78 o 
   0  13   4       15.87       12.03      2.46 o 
   1  13   4        0.03       -2.70      1.80 o 
   2  13   4        0.43       -2.79      2.03 o 
   3  13   4        3.73        7.87      4.08 o 
   4  13   4        0.32        1.07      3.97 o 
  -4  14   4        0.01       -2.99      3.09 o 
  -3  14   4        0.19       -2.25      2.71 o 
  -2  14   4        0.00       -3.29      2.57 o 
  -1  14   4        3.33        1.57      2.28 o 
   0  14   4        8.27        6.26      2.42 o 
   1  14   4        1.94       -1.69      2.10 o 
   2  14   4        0.01       -1.05      2.35 o 
   3  14   4        0.31       -0.36      3.45 o 
  -3  15   4        0.98       -1.96      3.13 o 
  -2  15   4        3.43       -0.89      3.00 o 
  -1  15   4        0.64        0.07      2.32 o 
   0  15   4        0.72       -0.20      2.44 o 
   1  15   4        1.04       -2.84      2.44 o 
   2  15   4        6.94        5.27      3.13 o 
  -9   1   5        0.30       -0.27      2.28 o 
  -8   1   5        6.29        6.22      2.63 o 
  -7   1   5        5.96        3.47      2.86 o 
  -6   1   5       70.38       66.70      3.76 o 
  -5   1   5       38.17       37.28      2.15 o 
  -4   1   5      666.44      647.01      6.58 o 
  -3   1   5      214.49      235.30      3.18 o 
  -2   1   5      567.29      597.65      5.80 o 
  -1   1   5      643.78      623.16      6.75 o 
   0   1   5      175.27      171.51      4.20 o 
   1   1   5        0.80        0.44      1.07 o 
   2   1   5       19.34       29.97      6.20 o 
   3   1   5      351.14      330.01      5.84 o 
   4   1   5        5.01        2.52      1.55 o 
   5   1   5       11.30        7.48      6.03 o 
   6   1   5        6.41        4.61      3.05 o 
   7   1   5        7.45       29.19      9.31 o 
  -8   2   5        3.16       -0.01      2.04 o 
  -7   2   5        0.64       -0.45      1.61 o 
  -6   2   5       28.57       27.81      2.64 o 
  -5   2   5      505.58      528.75      6.12 o 
  -4   2   5      132.42      139.21      2.63 o 
  -3   2   5       36.28       36.72      1.35 o 
  -2   2   5       58.08       52.22      1.47 o 
  -1   2   5      818.84      829.59      7.32 o 
   0   2   5       22.50       14.69      1.43 o 
   1   2   5       52.14       49.60      1.99 o 
   2   2   5      832.42      887.03     10.86 o 
   3   2   5       16.02       21.03      3.09 o 
   4   2   5        0.00       -0.40      1.39 o 
   5   2   5        0.00       -3.12      2.08 o 
   6   2   5       41.68       69.86      8.27 o 
   7   2   5        3.00       11.44      4.25 o 
  -8   3   5        0.47       -0.82      2.20 o 
  -7   3   5        0.96       -0.59      1.66 o 
  -6   3   5       41.73       45.70      2.95 o 
  -5   3   5       27.29       26.01      1.86 o 
  -4   3   5       72.17       71.84      1.97 o 
  -3   3   5       76.40       81.62      1.97 o 
  -2   3   5      792.55      852.70      6.89 o 
  -1   3   5       21.69       25.47      1.43 o 
   0   3   5     1059.05     1068.41     13.30 o 
   1   3   5        0.60       -0.98      0.98 o 
   2   3   5      435.81      410.89      6.49 o 
   3   3   5       12.09        8.16      1.59 o 
   4   3   5       38.76       46.42      3.67 o 
   5   3   5        0.06       -3.21      2.14 o 
   6   3   5        4.17       -0.73      2.65 o 
   7   3   5        3.03        8.93      5.03 o 
  -8   4   5        0.01       -0.65      4.18 o 
  -7   4   5        0.58       -0.54      1.68 o 
  -6   4   5       71.31       62.39      4.97 o 
  -5   4   5        3.35        0.58      1.33 o 
  -4   4   5       34.50       37.64      1.57 o 
  -3   4   5     1088.60     1105.93      9.90 o 
  -2   4   5      518.46      555.12      5.08 o 
  -1   4   5      191.63      187.12      2.79 o 
   0   4   5      127.82      109.60      2.53 o 
   1   4   5      207.30      239.94      4.59 o 
   2   4   5        0.32       -1.39      1.41 o 
   3   4   5        0.62       -1.80      1.24 o 
   4   4   5      157.25      154.79     10.15 o 
   5   4   5        0.07       -3.80      2.53 o 
   6   4   5        0.23       -3.49      2.33 o 
   7   4   5        0.24       -2.76      4.41 o 
  -8   5   5        4.31        0.60      2.09 o 
  -7   5   5        1.95        0.58      1.76 o 
  -6   5   5       15.79       15.78      2.86 o 
  -5   5   5       13.13       18.83      1.85 o 
  -4   5   5       59.63       49.76      1.79 o 
  -3   5   5       65.45       70.69      1.61 o 
  -2   5   5       36.43       30.12      1.18 o 
  -1   5   5        0.01       -0.92      0.62 o 
   0   5   5      508.94      559.64      7.86 o 
   1   5   5      298.29      315.64      5.59 o 
   2   5   5       11.99       14.58      1.81 o 
   3   5   5        0.29       -1.09      1.24 o 
   4   5   5        2.47       -2.51      2.27 o 
   5   5   5       18.82       31.70      4.44 o 
   6   5   5        0.28       -3.67      2.45 o 
   7   5   5        1.29        3.46      3.83 o 
  -8   6   5        2.94        2.23      3.27 o 
  -7   6   5        1.57        1.05      2.30 o 
  -6   6   5       13.60        9.55      1.91 o 
  -5   6   5       22.12       19.59      1.95 o 
  -4   6   5       22.45       20.12      2.80 o 
  -3   6   5       29.90       32.87      1.33 o 
  -2   6   5        4.92        3.96      0.94 o 
  -1   6   5        7.23        8.19      1.06 o 
   0   6   5        6.78        7.21      1.33 o 
   1   6   5     1576.99     1624.32     23.96 o 
   2   6   5       12.47       11.63      1.73 o 
   3   6   5        6.05        2.20      2.00 o 
   4   6   5       14.81        6.11      2.95 o 
   5   6   5        0.51       -2.01      2.82 o 
   6   6   5        3.65        0.44      3.72 o 
   7   6   5        2.92       10.21      5.05 o 
  -8   7   5        2.18        5.74      3.05 o 
  -7   7   5        5.80        5.34      2.80 o 
  -6   7   5       41.14       46.22      3.49 o 
  -5   7   5        7.24        5.76      1.51 o 
  -4   7   5       28.39       33.88      2.15 o 
  -3   7   5      111.43      116.11      4.60 o 
  -2   7   5       87.02       73.32      2.00 o 
  -1   7   5        6.32        3.89      0.97 o 
   0   7   5      155.23      161.54      3.50 o 
   1   7   5       40.29       42.47      2.16 o 
   2   7   5        0.34       -0.09      1.33 o 
   3   7   5        0.79       -0.79      2.25 o 
   4   7   5        0.56       -0.84      3.61 o 
   5   7   5       17.20       29.25      4.65 o 
   6   7   5        0.21       -1.95      3.41 o 
  -7   8   5        0.69        0.52      2.60 o 
  -6   8   5        0.12       -1.92      1.73 o 
  -5   8   5        7.48        7.42      2.83 o 
  -4   8   5        7.51        5.20      1.82 o 
  -3   8   5       86.23       77.84      2.59 o 
  -2   8   5       70.26       65.72      2.03 o 
  -1   8   5        0.14       -1.24      0.83 o 
   0   8   5       69.06       56.90      2.38 o 
   1   8   5       73.50       73.23      2.62 o 
   2   8   5        6.01        5.93      2.39 o 
   3   8   5        0.24       -2.76      2.11 o 
   4   8   5        8.24        4.63      3.21 o 
   5   8   5        0.81       -3.73      2.71 o 
   6   8   5        1.87       -2.27      3.73 o 
  -7   9   5        2.73        0.12      2.67 o 
  -6   9   5        0.18       -2.12      2.19 o 
  -5   9   5        0.92       -0.32      1.71 o 
  -4   9   5       69.48       71.90      3.34 o 
  -3   9   5       14.33       13.56      2.18 o 
  -2   9   5       40.18       43.21      2.09 o 
  -1   9   5        5.65        2.80      1.41 o 
   0   9   5      223.02      238.91      4.68 o 
   1   9   5        0.01       -0.15      1.29 o 
   2   9   5      101.42       93.68      4.91 o 
   3   9   5       31.14       39.04      5.20 o 
   4   9   5       15.60       22.06      4.27 o 
   5   9   5        4.66        0.59      3.62 o 
   6   9   5        0.83       -4.78      4.30 o 
  -7  10   5        0.60        1.40      2.98 o 
  -6  10   5        0.36        0.21      2.12 o 
  -5  10   5        8.77        8.86      2.27 o 
  -4  10   5        7.86        4.68      2.11 o 
  -3  10   5        3.20        2.56      2.62 o 
  -2  10   5        6.38        9.79      1.78 o 
  -1  10   5        0.91        0.65      1.41 o 
   0  10   5       11.90       14.74      1.92 o 
   1  10   5        0.73       -0.99      1.29 o 
   2  10   5        7.27        6.11      2.19 o 
   3  10   5        0.04       -3.25      3.44 o 
   4  10   5        0.00       -1.81      2.96 o 
   5  10   5        0.94        0.55      3.83 o 
  -6  11   5        3.44        4.03      2.29 o 
  -5  11   5        0.96        0.57      2.64 o 
  -4  11   5        1.22       -1.78      2.19 o 
  -3  11   5        0.53       -3.19      2.13 o 
  -2  11   5       11.13        6.79      2.11 o 
  -1  11   5        7.86        8.82      1.91 o 
   0  11   5        2.33        0.01      1.49 o 
   1  11   5        0.19       -2.36      1.57 o 
   2  11   5        1.98        1.37      2.06 o 
   3  11   5        0.23       -1.22      2.88 o 
   4  11   5        1.07       -4.40      3.07 o 
   5  11   5        0.51       -5.30      3.54 o 
  -5  12   5        3.86        6.92      3.23 o 
  -4  12   5        0.24       -1.12      3.21 o 
  -3  12   5        1.05       -1.53      2.40 o 
  -2  12   5        7.32        9.64      3.16 o 
  -1  12   5       84.82       90.03      3.36 o 
   0  12   5        0.40       -0.67      1.52 o 
   1  12   5        0.70       -2.50      1.83 o 
   2  12   5        0.54       -0.91      2.70 o 
   3  12   5       36.32       50.54      5.51 o 
   4  12   5        4.71       12.54      4.38 o 
  -5  13   5        0.33       -3.59      2.95 o 
  -4  13   5        8.46        6.85      3.45 o 
  -3  13   5        0.05       -3.19      3.81 o 
  -2  13   5        8.86        8.60      3.20 o 
  -1  13   5        0.02        0.06      1.79 o 
   0  13   5        3.93        7.50      2.50 o 
   1  13   5        4.91        2.49      2.17 o 
   2  13   5        0.07        1.37      2.42 o 
   3  13   5        1.96       -2.27      3.15 o 
  -4  14   5        0.14        1.50      3.22 o 
  -3  14   5        0.59       -0.96      2.93 o 
  -2  14   5        0.32       -3.88      2.59 o 
  -1  14   5        2.02        3.30      2.39 o 
   0  14   5        5.54        5.84      2.64 o 
   1  14   5        0.70        0.05      2.34 o 
   2  14   5        0.61        0.22      2.41 o 
  -2  15   5        3.98        2.30      3.44 o 
  -1  15   5        0.43       -0.62      3.00 o 
   0  15   5        1.52       -1.50      3.56 o 
   1  15   5        0.82        2.21      2.72 o 
  -8   0   6        1.19        0.57      3.33 o 
  -7   0   6        3.99        7.22      3.61 o 
  -6   0   6        0.23        0.19      3.36 o 
  -5   0   6      989.37      994.13     15.76 o 
  -4   0   6       29.20       22.76      2.47 o 
  -3   0   6       25.10       22.94      2.42 o 
  -2   0   6       31.07       35.48      2.29 o 
  -1   0   6     1648.42     1651.76     21.31 o 
   0   0   6      312.10      332.46      9.53 o 
   1   0   6       86.93       71.20      4.27 o 
   2   0   6       19.97       27.07      3.72 o 
   3   0   6      155.88      153.86      6.97 o 
   4   0   6       14.18       20.19      3.92 o 
   5   0   6       31.64       44.29      4.32 o 
   6   0   6        4.22        3.38      4.29 o 
   7   0   6        3.67       14.05      6.91 o 
  -8   1   6        6.32        1.77      2.43 o 
  -7   1   6        2.69        0.12      2.22 o 
  -6   1   6      255.71      276.31      5.27 o 
  -5   1   6        3.76        2.61      1.35 o 
  -4   1   6        0.35       -0.25      0.94 o 
  -3   1   6        0.03       -0.88      0.59 o 
  -2   1   6     1271.00     1399.39     13.33 o 
  -1   1   6      283.74      279.08      4.88 o 
   0   1   6       52.18       45.84      2.46 o 
   1   1   6        4.89        3.22      1.49 o 
   2   1   6       22.72       30.95      2.81 o 
   3   1   6      409.15      412.45      7.01 o 
   4   1   6       17.71       14.27      2.19 o 
   5   1   6        2.18       -1.13      2.52 o 
   6   1   6        7.12       11.09      3.75 o 
   7   1   6        2.90        3.04      3.97 o 
  -8   2   6        1.12       -1.03      2.07 o 
  -7   2   6       14.75       11.75      2.84 o 
  -6   2   6        0.15       -0.53      2.73 o 
  -5   2   6      224.85      227.46      4.50 o 
  -4   2   6       53.19       48.35      1.68 o 
  -3   2   6      414.16      462.90      5.24 o 
  -2   2   6        0.30       -0.18      0.56 o 
  -1   2   6      554.11      570.56      6.47 o 
   0   2   6        0.79       -1.24      0.83 o 
   1   2   6      164.62      181.84      4.01 o 
   2   2   6      507.42      520.34     12.13 o 
   3   2   6        5.63        8.06      1.82 o 
   4   2   6        4.09        0.09      1.61 o 
   5   2   6        0.00       -3.16      2.11 o 
   6   2   6        0.34        3.50      4.07 o 
   7   2   6        3.27        6.62      4.54 o 
  -8   3   6        0.00       -3.02      2.11 o 
  -7   3   6        3.70        2.49      1.92 o 
  -6   3   6       64.49       65.25      3.39 o 
  -5   3   6       16.79       13.89      1.70 o 
  -4   3   6      420.25      404.67      5.08 o 
  -3   3   6        0.99       -1.06      0.71 o 
  -2   3   6      339.93      354.29      3.75 o 
  -1   3   6       50.71       55.40      1.58 o 
   0   3   6      115.76      112.31      3.04 o 
   1   3   6       71.09       79.45      2.76 o 
   2   3   6      272.18      298.10      7.09 o 
   3   3   6       15.22       20.31      2.27 o 
   4   3   6        0.52        1.36      2.45 o 
   5   3   6        4.95        1.76      2.99 o 
   6   3   6        7.15       16.97      3.95 o 
   7   3   6        2.74        3.36      4.32 o 
  -8   4   6        6.96        3.91      2.66 o 
  -7   4   6       65.75       66.59      3.61 o 
  -6   4   6       30.25       22.93      2.65 o 
  -5   4   6        9.90        6.05      2.20 o 
  -4   4   6       96.92       95.24      2.60 o 
  -3   4   6       28.01       30.56      1.49 o 
  -2   4   6       27.90       28.06      1.14 o 
  -1   4   6       44.60       48.68      1.58 o 
   0   4   6      380.44      369.84      6.02 o 
   1   4   6        0.01       -1.53      1.23 o 
   2   4   6        5.88        3.11      1.44 o 
   3   4   6       13.21        8.37      1.80 o 
   4   4   6       67.88       58.22      4.03 o 
   5   4   6        0.32        0.96      2.54 o 
   6   4   6        0.14       -3.71      2.71 o 
   7   4   6        0.43        3.61      4.78 o 
  -8   5   6        3.33        1.01      2.09 o 
  -7   5   6        0.01        0.19      1.88 o 
  -6   5   6        7.70        6.64      1.93 o 
  -5   5   6        0.82       -1.40      1.12 o 
  -4   5   6      559.53      581.62      6.67 o 
  -3   5   6       31.04       32.32      1.78 o 
  -2   5   6       25.43       26.28      1.71 o 
  -1   5   6       10.20        9.93      1.12 o 
   0   5   6       35.24       35.46      1.90 o 
   1   5   6      154.72      155.38      4.09 o 
   2   5   6       23.82       29.83      2.32 o 
   3   5   6        0.74        0.27      1.48 o 
   4   5   6       10.08        7.48      3.02 o 
   5   5   6        7.19        7.50      3.11 o 
   6   5   6        0.06        0.56      3.18 o 
   7   5   6        0.05       -2.08      4.01 o 
  -8   6   6        0.12       -2.09      2.78 o 
  -7   6   6       23.34       30.19      3.14 o 
  -6   6   6       19.90       24.13      3.51 o 
  -5   6   6        0.10       -1.73      1.15 o 
  -4   6   6        2.83        3.61      1.18 o 
  -3   6   6      569.83      584.54      6.61 o 
  -2   6   6        2.93        2.96      0.94 o 
  -1   6   6        1.60        2.35      0.98 o 
   0   6   6        0.57        0.58      1.09 o 
   1   6   6       64.07       67.30      2.89 o 
   2   6   6        8.85       11.97      1.92 o 
   3   6   6        0.11       -2.05      2.13 o 
   4   6   6       15.74       17.40      3.62 o 
   5   6   6        0.02        0.15      3.30 o 
   6   6   6        0.15       -1.98      3.28 o 
  -8   7   6        8.79       10.01      3.43 o 
  -7   7   6       20.31       17.63      3.66 o 
  -6   7   6        1.23       -1.65      1.97 o 
  -5   7   6        0.66       -0.99      1.25 o 
  -4   7   6       58.77       47.50      2.29 o 
  -3   7   6      109.60      110.24      3.08 o 
  -2   7   6       21.39       21.45      1.56 o 
  -1   7   6       30.19       30.76      2.06 o 
   0   7   6       16.92       19.56      1.95 o 
   1   7   6      130.20      128.33      4.32 o 
   2   7   6        1.07       -1.13      1.41 o 
   3   7   6        3.79        2.28      2.40 o 
   4   7   6        0.04       -2.75      2.20 o 
   5   7   6       19.95       21.43      4.73 o 
   6   7   6        0.20        0.22      3.46 o 
  -7   8   6        5.98        7.73      3.06 o 
  -6   8   6        0.00       -2.07      2.23 o 
  -5   8   6        2.97        0.44      1.72 o 
  -4   8   6        0.01       -1.31      1.47 o 
  -3   8   6      103.16      112.06      3.19 o 
  -2   8   6       30.91       27.32      1.71 o 
  -1   8   6        1.30       -1.20      0.94 o 
   0   8   6       28.62       30.62      2.35 o 
   1   8   6        1.33        0.44      1.40 o 
   2   8   6       17.64       23.08      3.81 o 
   3   8   6        4.53        3.80      2.81 o 
   4   8   6        1.23       -2.88      2.49 o 
   5   8   6        1.41       -4.10      2.96 o 
   6   8   6        0.39       -5.71      3.81 o 
  -7   9   6        3.27        4.17      2.98 o 
  -6   9   6        0.17        0.50      1.93 o 
  -5   9   6        1.31        0.80      1.92 o 
  -4   9   6       10.39        9.16      2.13 o 
  -3   9   6       24.03       24.57      2.61 o 
  -2   9   6       94.89       90.23      2.91 o 
  -1   9   6        0.09       -1.10      1.24 o 
   0   9   6       68.83       83.99      2.93 o 
   1   9   6       13.75       10.80      1.88 o 
   2   9   6       10.07        7.87      2.75 o 
   3   9   6        7.96        3.49      2.95 o 
   4   9   6        0.13       -1.01      2.61 o 
   5   9   6        0.05       -4.63      3.08 o 
  -6  10   6        0.13       -0.35      2.02 o 
  -5  10   6       17.34       12.18      2.47 o 
  -4  10   6        0.02       -2.53      1.69 o 
  -3  10   6       11.11       13.09      3.11 o 
  -2  10   6       71.00       69.96      3.38 o 
  -1  10   6       10.58        6.47      1.76 o 
   0  10   6        1.22        0.13      1.51 o 
   1  10   6        5.28        2.29      1.63 o 
   2  10   6       46.15       38.37      4.25 o 
   3  10   6        2.10       -0.75      2.82 o 
   4  10   6        0.11       -2.75      2.79 o 
   5  10   6        0.07       -0.97      3.88 o 
  -6  11   6        0.15       -1.59      2.81 o 
  -5  11   6        0.01       -1.65      2.56 o 
  -4  11   6        0.14        0.70      2.68 o 
  -3  11   6        0.07       -1.49      2.45 o 
  -2  11   6       11.95       15.30      2.71 o 
  -1  11   6       36.75       38.73      3.15 o 
   0  11   6        4.73        6.74      1.78 o 
   1  11   6       13.75       18.01      2.84 o 
   2  11   6        4.38        1.28      2.56 o 
   3  11   6        0.41        0.60      2.86 o 
   4  11   6        0.21       -0.18      5.32 o 
  -5  12   6        1.97        2.30      3.03 o 
  -4  12   6        1.87       -0.77      4.92 o 
  -3  12   6        1.01       -2.23      2.45 o 
  -2  12   6       22.29       35.91      4.53 o 
  -1  12   6        3.09        5.69      2.00 o 
   0  12   6        0.00       -2.35      1.57 o 
   1  12   6        1.81        0.76      1.96 o 
   2  12   6        7.22        6.28      3.94 o 
   3  12   6        0.12       -1.69      2.93 o 
   4  12   6        0.15        1.21      3.95 o 
  -4  13   6        4.97        7.97      3.30 o 
  -3  13   6        0.45       -0.64      2.58 o 
  -2  13   6        1.05        0.20      2.81 o 
  -1  13   6       22.35       30.52      3.48 o 
   0  13   6        0.12       -2.30      2.15 o 
   1  13   6        0.24       -2.93      1.96 o 
   2  13   6        0.64        0.13      2.31 o 
   3  13   6        3.41       -1.74      3.00 o 
  -3  14   6        0.58        0.53      3.22 o 
  -2  14   6        1.57        1.04      3.16 o 
  -1  14   6        0.05       -0.06      2.84 o 
   0  14   6        0.20       -3.19      2.12 o 
   1  14   6        0.14       -3.27      2.18 o 
   2  14   6        0.73       -1.64      2.46 o 
  -1  15   6        5.08        1.22      4.46 o 
  -8   1   7        0.14        0.03      3.10 o 
  -7   1   7        2.26        2.34      2.24 o 
  -6   1   7       35.30       47.89      3.00 o 
  -5   1   7      522.73      547.34      7.73 o 
  -4   1   7        0.27       -0.65      1.00 o 
  -3   1   7       35.78       34.41      1.77 o 
  -2   1   7        1.73        0.34      0.90 o 
  -1   1   7       21.21       29.57      2.43 o 
   0   1   7        0.36       -1.07      1.27 o 
   1   1   7      134.81      117.31      4.24 o 
   2   1   7       59.66       58.04      3.31 o 
   3   1   7      184.85      191.79      4.85 o 
   4   1   7       14.19        9.36      2.14 o 
   5   1   7        2.14        1.06      2.63 o 
   6   1   7        0.05        0.17      3.25 o 
   7   1   7        0.05        0.58      4.36 o 
  -8   2   7        0.96        3.56      2.41 o 
  -7   2   7       15.28       13.71      2.42 o 
  -6   2   7      112.52      136.10      4.67 o 
  -5   2   7      398.50      382.99      6.26 o 
  -4   2   7       77.57       80.58      2.69 o 
  -3   2   7       43.36       41.11      1.57 o 
  -2   2   7      121.02      133.68      2.40 o 
  -1   2   7      148.54      158.34      3.56 o 
   0   2   7       58.86       55.74      3.94 o 
   1   2   7        0.00       -1.20      1.18 o 
   2   2   7      318.79      323.45      9.17 o 
   3   2   7      126.48      114.28      3.82 o 
   4   2   7        1.39       -1.50      1.71 o 
   5   2   7        0.52        2.14      2.78 o 
   6   2   7        0.73       -4.92      3.36 o 
  -8   3   7        0.49       -0.16      2.30 o 
  -7   3   7        0.38        0.65      1.92 o 
  -6   3   7      120.82      126.66      4.57 o 
  -5   3   7       65.08       65.37      2.69 o 
  -4   3   7      276.48      251.56      4.72 o 
  -3   3   7       10.81        9.33      1.15 o 
  -2   3   7        2.56        1.63      0.75 o 
  -1   3   7      123.22      130.02      2.84 o 
   0   3   7       25.00       30.60      2.26 o 
   1   3   7       85.06       66.80      2.77 o 
   2   3   7       55.44       49.66      2.59 o 
   3   3   7        0.51       -1.94      1.44 o 
   4   3   7        6.62        1.03      2.50 o 
   5   3   7        9.68        8.20      3.20 o 
   6   3   7        0.20       -2.42      2.95 o 
  -8   4   7        0.53       -0.83      2.48 o 
  -7   4   7       50.03       58.05      3.68 o 
  -6   4   7       12.79        9.26      2.19 o 
  -5   4   7       55.47       49.79      2.94 o 
  -4   4   7      543.22      525.26      6.32 o 
  -3   4   7       23.23       27.98      1.71 o 
  -2   4   7        0.61        0.21      0.79 o 
  -1   4   7       94.59       98.07      2.24 o 
   0   4   7       27.56       34.45      2.10 o 
   1   4   7       17.12       21.53      2.20 o 
   2   4   7       23.73       30.05      2.84 o 
   3   4   7        1.62        0.54      1.83 o 
   4   4   7      136.22      137.59      6.07 o 
   5   4   7        4.17        1.36      3.00 o 
   6   4   7        2.05       -1.65      3.03 o 
  -8   5   7        6.54        4.55      2.88 o 
  -7   5   7        0.19        0.93      2.10 o 
  -6   5   7       14.20       17.90      2.58 o 
  -5   5   7        9.52        8.04      1.90 o 
  -4   5   7      160.25      170.05      3.43 o 
  -3   5   7      115.67      121.72      2.78 o 
  -2   5   7       15.00       18.26      1.94 o 
  -1   5   7       10.29        6.62      1.13 o 
   0   5   7       30.64       33.15      2.34 o 
   1   5   7      131.46      124.95      5.26 o 
   2   5   7        7.73        4.44      1.68 o 
   3   5   7        0.97        1.47      1.76 o 
   4   5   7       28.50       32.54      4.25 o 
   5   5   7        3.60        0.85      2.74 o 
   6   5   7        0.91       -3.33      3.19 o 
  -8   6   7        0.01       -2.63      2.71 o 
  -7   6   7       42.55       50.07      3.89 o 
  -6   6   7        2.85        4.93      1.96 o 
  -5   6   7        0.03       -1.92      1.28 o 
  -4   6   7      127.38      132.19      3.09 o 
  -3   6   7      130.26      125.89      2.94 o 
  -2   6   7        8.07        6.52      1.32 o 
  -1   6   7       15.32       18.14      1.74 o 
   0   6   7        0.10       -0.21      1.16 o 
   1   6   7       73.33       75.20      3.18 o 
   2   6   7       38.44       41.48      3.04 o 
   3   6   7        2.46       -0.82      2.19 o 
   4   6   7        2.15       -1.94      2.65 o 
   5   6   7        0.00        0.82      3.22 o 
   6   6   7        0.35       -3.84      3.25 o 
  -7   7   7        4.03        1.58      2.49 o 
  -6   7   7        0.71       -1.01      2.07 o 
  -5   7   7        0.01       -2.21      1.47 o 
  -4   7   7        8.21       10.08      2.12 o 
  -3   7   7      335.18      337.56      5.66 o 
  -2   7   7        1.24       -0.74      1.17 o 
  -1   7   7        7.74        6.71      1.31 o 
   0   7   7        1.65        0.59      1.38 o 
   1   7   7       48.52       54.90      2.99 o 
   2   7   7        0.51       -1.67      1.51 o 
   3   7   7       24.63       26.24      4.29 o 
   4   7   7        5.28        3.38      3.08 o 
   5   7   7        8.17        6.17      5.76 o 
   6   7   7        0.23       -3.30      3.31 o 
  -7   8   7        0.60        0.14      2.52 o 
  -6   8   7        2.41       -0.63      2.41 o 
  -5   8   7        0.05       -2.28      1.52 o 
  -4   8   7        9.64       10.51      2.65 o 
  -3   8   7       69.25       70.13      2.76 o 
  -2   8   7       26.08       24.63      2.14 o 
  -1   8   7        7.92        5.45      1.60 o 
   0   8   7       23.95       19.41      2.07 o 
   1   8   7        5.24        1.21      1.79 o 
   2   8   7        0.82        0.17      2.15 o 
   3   8   7        0.34       -2.70      2.32 o 
   4   8   7        0.06       -3.78      2.61 o 
   5   8   7       13.81       18.40      4.78 o 
  -7   9   7        0.44        1.91      2.73 o 
  -6   9   7        0.97       -2.07      2.27 o 
  -5   9   7        4.03        4.80      2.01 o 
  -4   9   7        1.56       -2.48      1.65 o 
  -3   9   7       57.31       55.73      3.03 o 
  -2   9   7       69.65       68.82      3.34 o 
  -1   9   7       11.39       11.36      1.89 o 
   0   9   7       37.57       48.20      3.01 o 
   1   9   7        0.68       -0.88      1.97 o 
   2   9   7        4.97       -1.39      2.72 o 
   3   9   7        7.57        5.08      3.19 o 
   4   9   7        0.04       -3.59      2.86 o 
   5   9   7        3.16        7.95      5.56 o 
  -6  10   7        0.04       -2.75      2.49 o 
  -5  10   7        1.95       -0.34      1.94 o 
  -4  10   7        0.00       -1.56      2.31 o 
  -3  10   7        4.31       -0.39      2.36 o 
  -2  10   7       63.51       60.88      5.19 o 
  -1  10   7        6.83       10.13      2.40 o 
   0  10   7        0.09       -0.74      1.51 o 
   1  10   7        0.16       -0.73      1.60 o 
   2  10   7        1.15        0.37      2.57 o 
   3  10   7        0.75       -3.13      3.30 o 
   4  10   7        0.91        2.25      3.61 o 
  -6  11   7        0.87       -0.54      3.95 o 
  -5  11   7        0.01       -0.61      2.66 o 
  -4  11   7        0.16       -1.17      2.44 o 
  -3  11   7        0.14       -1.80      2.71 o 
  -2  11   7        4.47        4.80      2.40 o 
  -1  11   7        3.06        1.40      2.16 o 
   0  11   7        6.24        4.73      1.89 o 
   1  11   7        2.06        0.90      2.07 o 
   2  11   7        0.53        0.38      2.70 o 
   3  11   7        0.76        0.47      2.89 o 
   4  11   7        1.84        4.37      3.57 o 
  -5  12   7        2.35        1.24      2.89 o 
  -4  12   7        0.66       -0.96      2.64 o 
  -3  12   7        0.08       -3.70      2.79 o 
  -2  12   7       10.75       10.54      3.81 o 
  -1  12   7       60.95       78.27      4.00 o 
   0  12   7        3.92        3.62      1.89 o 
   1  12   7        0.58       -1.56      1.98 o 
   2  12   7        0.40       -3.02      2.49 o 
   3  12   7        0.00       -4.37      2.91 o 
  -4  13   7        0.00        0.68      3.01 o 
  -3  13   7        1.54        1.62      3.10 o 
  -2  13   7        0.04       -3.92      3.33 o 
  -1  13   7       18.92       30.58      6.27 o 
   0  13   7        1.86       -1.88      4.63 o 
   1  13   7        1.40       -1.62      2.19 o 
   2  13   7        1.47       -0.39      3.04 o 
  -2  14   7        5.32        2.40      3.67 o 
  -1  14   7        0.81        0.54      2.96 o 
   0  14   7        1.42       -0.77      3.22 o 
   1  14   7        0.00       -2.40      2.27 o 
  -8   0   8        0.71       -3.75      2.82 o 
  -7   0   8       20.77       30.48      5.35 o 
  -6   0   8      295.70      314.98      8.59 o 
  -5   0   8      479.25      457.51     11.13 o 
  -4   0   8       12.02       12.31      2.40 o 
  -3   0   8        1.56       -0.87      1.31 o 
  -2   0   8        0.34       -1.67      1.12 o 
  -1   0   8      387.17      354.13     11.15 o 
   0   0   8      102.88       95.97      5.57 o 
   1   0   8        3.61       -1.42      2.13 o 
   2   0   8      378.27      355.61     11.69 o 
   3   0   8        1.60       -1.36      2.64 o 
   4   0   8        3.85        0.40      3.13 o 
   5   0   8        0.00       -0.40      4.07 o 
   6   0   8       24.96        8.79      5.80 o 
  -8   1   8        1.00       -1.26      2.47 o 
  -7   1   8        1.78       -1.24      2.29 o 
  -6   1   8      297.88      305.57      5.97 o 
  -5   1   8      238.05      231.83      4.93 o 
  -4   1   8        8.43        8.98      1.54 o 
  -3   1   8       19.06       13.63      1.64 o 
  -2   1   8       48.90       51.32      2.13 o 
  -1   1   8        8.46       15.56      3.11 o 
   0   1   8        1.42        2.06      1.63 o 
   1   1   8      151.76      142.52      4.94 o 
   2   1   8        1.48        0.14      1.98 o 
   3   1   8        3.60        1.59      1.72 o 
   4   1   8        0.45       -2.66      1.77 o 
   5   1   8       29.85       21.37      3.82 o 
   6   1   8        5.21        5.47      3.82 o 
  -8   2   8        3.84        0.11      2.31 o 
  -7   2   8       40.15       38.44      4.59 o 
  -6   2   8       81.10       84.68      3.93 o 
  -5   2   8       71.81       72.03      2.97 o 
  -4   2   8       23.54       28.43      2.22 o 
  -3   2   8        4.00        6.81      1.34 o 
  -2   2   8        2.98        6.88      1.58 o 
  -1   2   8        2.53        2.38      1.19 o 
   0   2   8       14.39       14.32      1.86 o 
   1   2   8        0.79        1.00      1.58 o 
   2   2   8       19.52       26.13      2.49 o 
   3   2   8        9.24       11.01      2.27 o 
   4   2   8        8.84        6.38      2.08 o 
   5   2   8        0.60       -2.14      2.50 o 
   6   2   8        4.38        0.43      4.44 o 
  -8   3   8        5.38        7.25      2.95 o 
  -7   3   8       24.29       25.39      3.09 o 
  -6   3   8      141.32      139.67      4.78 o 
  -5   3   8      165.64      161.09      4.52 o 
  -4   3   8      103.38      100.59      3.19 o 
  -3   3   8       11.26       13.64      1.39 o 
  -2   3   8       45.33       33.31      2.45 o 
  -1   3   8        2.06        2.75      1.54 o 
   0   3   8       75.55       70.63      2.79 o 
   1   3   8       78.63       72.55      3.31 o 
   2   3   8        1.75       -2.15      1.49 o 
   3   3   8       62.03       66.99      3.28 o 
   4   3   8        0.74        1.22      2.59 o 
   5   3   8       14.29        4.32      3.03 o 
   6   3   8        0.02       -3.33      3.92 o 
  -8   4   8        2.81        2.67      2.43 o 
  -7   4   8       33.89       37.25      3.46 o 
  -6   4   8        2.26        0.91      1.85 o 
  -5   4   8      143.45      148.14      3.93 o 
  -4   4   8      481.51      479.68      7.12 o 
  -3   4   8       36.40       32.46      1.85 o 
  -2   4   8        0.09       -0.91      1.05 o 
  -1   4   8       43.84       46.24      3.15 o 
   0   4   8      163.47      169.75      4.34 o 
   1   4   8       10.62       11.97      2.08 o 
   2   4   8       19.75       21.52      2.52 o 
   3   4   8        4.99        5.88      2.11 o 
   4   4   8       10.57        7.60      3.19 o 
   5   4   8        0.52       -1.39      2.95 o 
   6   4   8        0.13       -3.95      3.19 o 
  -8   5   8        8.42        4.69      2.26 o 
  -7   5   8       12.20       12.74      2.70 o 
  -6   5   8        1.92        0.75      1.93 o 
  -5   5   8        3.60       -0.08      1.79 o 
  -4   5   8       39.68       41.96      2.68 o 
  -3   5   8        0.20       -1.26      1.09 o 
  -2   5   8        2.53        1.07      1.15 o 
  -1   5   8       32.57       32.12      2.46 o 
   0   5   8       13.75       19.82      2.34 o 
   1   5   8        7.04        4.24      1.88 o 
   2   5   8        0.29       -0.99      1.61 o 
   3   5   8       68.39       69.17      4.47 o 
   4   5   8       15.20       19.34      3.74 o 
   5   5   8        0.33       -0.02      2.84 o 
   6   5   8        0.04       -4.06      2.94 o 
  -7   6   8       38.90       48.30      3.85 o 
  -6   6   8        2.05       -0.50      1.82 o 
  -5   6   8       10.77        9.06      2.11 o 
  -4   6   8      177.14      169.43      3.61 o 
  -3   6   8       52.56       51.54      2.41 o 
  -2   6   8        4.50        4.47      1.44 o 
  -1   6   8        3.86        0.33      1.29 o 
   0   6   8      161.05      154.38      4.40 o 
   1   6   8       25.39       36.02      3.94 o 
   2   6   8        3.89        1.62      1.93 o 
   3   6   8       10.87       15.78      3.55 o 
   4   6   8       32.53       38.94      4.76 o 
   5   6   8        0.15       -4.19      2.83 o 
  -7   7   8        0.94       -1.96      2.42 o 
  -6   7   8        1.38        0.70      2.60 o 
  -5   7   8        1.28       -1.00      1.69 o 
  -4   7   8       77.20       85.05      3.08 o 
  -3   7   8      463.46      468.63      7.98 o 
  -2   7   8       17.65       18.53      2.05 o 
  -1   7   8       65.29       64.76      4.39 o 
   0   7   8       31.77       37.68      4.22 o 
   1   7   8       19.49       18.64      2.46 o 
   2   7   8        0.68       -2.57      1.71 o 
   3   7   8       56.39       55.73     11.89 o 
   4   7   8        0.69       -0.36      3.12 o 
   5   7   8        2.83        2.99      4.00 o 
  -7   8   8        0.06       -2.11      2.74 o 
  -6   8   8        0.75       -2.33      2.23 o 
  -5   8   8        7.63        5.22      2.51 o 
  -4   8   8        1.40       -0.34      1.67 o 
  -3   8   8        1.83        3.69      1.65 o 
  -2   8   8       13.62       17.37      2.09 o 
  -1   8   8        0.02       -1.96      1.75 o 
   0   8   8        2.71        1.90      1.60 o 
   1   8   8        6.76        6.04      2.05 o 
   2   8   8       18.07       16.24      3.57 o 
   3   8   8        1.17        1.83      2.93 o 
   4   8   8       10.85       10.46      3.74 o 
   5   8   8        6.06        9.57      4.28 o 
  -6   9   8        0.43       -3.36      2.58 o 
  -5   9   8        3.36        0.62      2.27 o 
  -4   9   8       12.49       12.30      2.25 o 
  -3   9   8       83.25       88.41      3.24 o 
  -2   9   8       34.09       38.69      3.51 o 
  -1   9   8       15.16       14.64      2.64 o 
   0   9   8       11.48       12.35      2.10 o 
   1   9   8       17.17       15.44      2.55 o 
   2   9   8        0.26       -3.35      2.43 o 
   3   9   8        3.41        1.01      3.05 o 
   4   9   8        0.02       -2.00      3.02 o 
  -6  10   8        3.30        1.15      2.83 o 
  -5  10   8        1.02       -0.77      2.53 o 
  -4  10   8        3.78        2.74      3.65 o 
  -3  10   8       13.73       21.27      3.71 o 
  -2  10   8      299.87      323.13      7.42 o 
  -1  10   8       12.40       19.72      2.95 o 
   0  10   8        2.89       -0.84      1.60 o 
   1  10   8        0.83       -1.17      2.41 o 
   2  10   8       22.87       22.48      3.99 o 
   3  10   8        1.31       -3.70      2.77 o 
   4  10   8        1.50        2.09      3.46 o 
  -5  11   8        0.00       -2.68      2.77 o 
  -4  11   8        3.80        3.82      4.56 o 
  -3  11   8       11.24       11.53      3.31 o 
  -2  11   8        0.11        4.02      2.51 o 
  -1  11   8        0.38       -0.45      2.13 o 
   0  11   8        0.77        0.09      2.00 o 
   1  11   8        6.90        1.33      2.67 o 
   2  11   8        0.01       -3.65      2.43 o 
   3  11   8        2.41        1.93      3.14 o 
  -4  12   8        2.37        4.11      3.21 o 
  -3  12   8        8.41        2.08      2.86 o 
  -2  12   8       31.72       38.92      5.93 o 
  -1  12   8        0.49       -0.99      2.76 o 
   0  12   8        0.41       -2.32      2.18 o 
   1  12   8        0.26       -2.17      2.65 o 
   2  12   8        4.00       -0.57      2.92 o 
  -3  13   8        5.45        8.07      3.76 o 
  -2  13   8        2.23        1.61      3.02 o 
  -1  13   8       41.11       39.13      4.10 o 
   0  13   8        0.44       -2.34      2.98 o 
   1  13   8        2.31       -2.17      3.00 o 
  -8   1   9        0.61       -1.79      2.57 o 
  -7   1   9        0.09        0.30      2.08 o 
  -6   1   9       12.70       18.12      2.30 o 
  -5   1   9      330.72      345.13      6.33 o 
  -4   1   9        1.74       -2.01      1.49 o 
  -3   1   9        0.45       -1.65      1.10 o 
  -2   1   9        0.40       -0.06      1.24 o 
  -1   1   9        1.42       -0.69      1.67 o 
   0   1   9       13.43       14.38      2.61 o 
   1   1   9       23.50       21.77      3.10 o 
   2   1   9      170.33      168.18      4.81 o 
   3   1   9        1.82        0.03      1.72 o 
   4   1   9        0.12       -3.52      2.35 o 
   5   1   9        1.10       -1.35      2.26 o 
   6   1   9        0.21        0.75      4.07 o 
  -8   2   9        0.29       -0.64      2.51 o 
  -7   2   9        0.24        1.15      2.03 o 
  -6   2   9      152.10      175.36      5.45 o 
  -5   2   9        2.49        3.04      1.68 o 
  -4   2   9       11.71       12.02      1.85 o 
  -3   2   9        2.29        0.33      1.19 o 
  -2   2   9        6.07        4.10      1.56 o 
  -1   2   9        0.71        0.02      1.25 o 
   0   2   9      126.46      111.38      3.62 o 
   1   2   9      213.98      193.61      4.97 o 
   2   2   9       69.46       73.12      3.37 o 
   3   2   9       20.34       22.65      2.81 o 
   4   2   9       16.61       19.91      3.71 o 
   5   2   9        0.47        0.92      2.78 o 
  -8   3   9        0.00       -2.13      2.37 o 
  -7   3   9        6.66        2.38      2.15 o 
  -6   3   9        4.44        6.73      2.24 o 
  -5   3   9      198.83      211.33      4.87 o 
  -4   3   9       34.81       37.90      2.62 o 
  -3   3   9        8.35        6.55      1.62 o 
  -2   3   9       21.47       19.17      2.25 o 
  -1   3   9        1.90       -0.01      1.28 o 
   0   3   9        6.42        6.11      1.79 o 
   1   3   9      116.05      103.95      4.48 o 
   2   3   9        2.92        3.93      1.92 o 
   3   3   9       45.93       57.26      3.86 o 
   4   3   9        2.02        4.76      2.90 o 
   5   3   9        0.07       -1.58      2.84 o 
  -7   4   9        0.02       -1.42      2.01 o 
  -6   4   9        0.37       -0.80      1.83 o 
  -5   4   9       29.75       34.45      2.63 o 
  -4   4   9      274.80      267.43      5.33 o 
  -3   4   9        3.41        1.84      1.41 o 
  -2   4   9        8.43        5.72      1.75 o 
  -1   4   9       11.02       14.19      2.11 o 
   0   4   9      280.84      259.28      5.70 o 
   1   4   9       12.11        8.71      2.21 o 
   2   4   9       36.27       45.78      3.43 o 
   3   4   9       66.14       68.97      3.57 o 
   4   4   9        7.19        4.35      3.11 o 
   5   4   9        1.45       -0.91      3.19 o 
  -7   5   9       60.87       79.62      6.15 o 
  -6   5   9        7.10        4.72      2.57 o 
  -5   5   9        0.56       -2.43      2.36 o 
  -4   5   9       16.18       16.81      2.08 o 
  -3   5   9        7.87        6.75      1.96 o 
  -2   5   9        0.76       -0.66      1.22 o 
  -1   5   9       86.97       82.07      4.28 o 
   0   5   9       32.67       29.48      2.85 o 
   1   5   9        0.33       -2.50      2.53 o 
   2   5   9       30.38       34.23      3.15 o 
   3   5   9        0.09        2.50      2.72 o 
   4   5   9        5.75        7.37      3.29 o 
   5   5   9        0.03       -4.04      2.69 o 
  -7   6   9        9.31       10.65      2.65 o 
  -6   6   9        5.00        7.80      2.33 o 
  -5   6   9       16.01       15.87      2.48 o 
  -4   6   9      115.93      122.37      3.71 o 
  -3   6   9       25.61       25.47      2.32 o 
  -2   6   9       18.77       23.35      2.40 o 
  -1   6   9        0.10       -0.05      3.33 o 
   0   6   9       81.06       95.07      4.21 o 
   1   6   9        6.22        5.18      2.02 o 
   2   6   9        0.33       -0.52      1.90 o 
   3   6   9        0.95       -1.11      2.75 o 
   4   6   9       13.82       21.74      4.14 o 
   5   6   9        0.59       -3.34      3.33 o 
  -7   7   9        7.73        6.18      3.30 o 
  -6   7   9        1.26       -1.66      1.78 o 
  -5   7   9        0.40       -2.44      1.63 o 
  -4   7   9        5.63        4.61      2.64 o 
  -3   7   9      152.18      145.48      3.96 o 
  -2   7   9        0.18       -1.42      1.46 o 
  -1   7   9      108.84      115.76      4.26 o 
   0   7   9       20.12       24.11      7.13 o 
   1   7   9        8.58        3.07      1.99 o 
   2   7   9        6.60        4.84      2.24 o 
   3   7   9        1.95        4.19      3.15 o 
   4   7   9        9.34       15.64      5.33 o 
  -6   8   9        2.34        0.21      2.77 o 
  -5   8   9        2.69        0.88      2.24 o 
  -4   8   9        0.75       -0.46      2.06 o 
  -3   8   9       26.00       29.58      2.64 o 
  -2   8   9       36.16       42.77      2.89 o 
  -1   8   9       10.24        7.37      2.30 o 
   0   8   9        1.93       -1.18      1.73 o 
   1   8   9        1.39       -2.07      1.73 o 
   2   8   9        4.21        2.00      2.57 o 
   3   8   9        0.42       -2.10      2.93 o 
   4   8   9        2.45        4.04      3.52 o 
  -6   9   9        0.50        1.50      2.98 o 
  -5   9   9        0.20       -1.92      2.35 o 
  -4   9   9        7.34        4.49      2.07 o 
  -3   9   9       17.01       13.58      2.80 o 
  -2   9   9        0.78        1.76      2.35 o 
  -1   9   9       46.08       58.94      3.61 o 
   0   9   9        0.17        0.27      2.37 o 
   1   9   9        0.03       -2.33      1.81 o 
   2   9   9        3.08        6.51      3.17 o 
   3   9   9        0.55       -1.15      2.83 o 
   4   9   9        0.48        1.12      3.73 o 
  -5  10   9        0.18        4.92      4.49 o 
  -4  10   9        0.54        2.11      2.87 o 
  -3  10   9        1.36       -1.29      2.62 o 
  -2  10   9       23.34       44.47      4.99 o 
  -1  10   9        4.50        8.58      2.76 o 
   0  10   9        0.29       -2.71      2.32 o 
   1  10   9        4.73        1.27      2.73 o 
   2  10   9        4.19        0.19      2.85 o 
   3  10   9        0.32       -4.20      2.80 o 
  -5  11   9        0.05       -6.31      4.21 o 
  -4  11   9        0.91        0.85      2.68 o 
  -3  11   9        3.20        6.26      3.10 o 
  -2  11   9       12.32       14.17      2.96 o 
  -1  11   9        1.73        0.47      2.36 o 
   0  11   9        0.60       -3.04      2.03 o 
   1  11   9        0.49       -1.63      2.69 o 
   2  11   9        0.21       -3.76      2.51 o 
  -4  12   9        0.82       -2.90      5.26 o 
  -3  12   9        0.37        0.90      3.53 o 
  -2  12   9        0.62       -1.90      2.89 o 
  -1  12   9        0.47       -1.58      2.26 o 
   0  12   9        0.61       -4.08      2.72 o 
   1  12   9        0.81       -1.34      4.38 o 
  -2  13   9        5.35        9.12      3.75 o 
  -1  13   9       25.25       43.47      4.41 o 
  -7   0  10        5.66        5.46      3.78 o 
  -6   0  10       38.06       31.32      3.99 o 
  -5   0  10        1.21        0.18      2.25 o 
  -4   0  10       35.69       32.15      3.67 o 
  -3   0  10      170.91      168.09      5.89 o 
  -2   0  10        7.57        1.56      2.56 o 
  -1   0  10      110.16      113.46      6.97 o 
   0   0  10      163.01      166.15      8.33 o 
   1   0  10      331.28      333.06     12.43 o 
   2   0  10      165.49      168.99      9.04 o 
   3   0  10        0.20       -1.96      3.27 o 
   4   0  10        2.28       -0.01      2.56 o 
   5   0  10        9.30       15.38      6.17 o 
  -7   1  10        3.19        3.03      2.19 o 
  -6   1  10        9.37        9.92      2.13 o 
  -5   1  10       67.70       65.04      2.99 o 
  -4   1  10       13.03       15.01      2.05 o 
  -3   1  10        1.43       -1.48      1.27 o 
  -2   1  10        0.01       -1.19      1.79 o 
  -1   1  10        0.01       -2.38      1.76 o 
   0   1  10        8.78        5.44      2.50 o 
   1   1  10      500.34      486.29     12.33 o 
   2   1  10      101.98      100.56      5.26 o 
   3   1  10        0.21       -1.42      1.89 o 
   4   1  10        0.28       -1.35      1.96 o 
   5   1  10        1.35       -0.93      3.27 o 
  -7   2  10        0.81       -0.75      2.08 o 
  -6   2  10       32.53       31.65      3.27 o 
  -5   2  10       37.00       36.83      2.84 o 
  -4   2  10        3.34        2.65      1.53 o 
  -3   2  10        1.29       -1.27      1.39 o 
  -2   2  10        2.94        3.42      2.22 o 
  -1   2  10        5.15        3.25      2.29 o 
   0   2  10      214.99      201.67      5.16 o 
   1   2  10      120.47      121.59      5.23 o 
   2   2  10       53.03       54.13      3.27 o 
   3   2  10        0.00       -1.02      1.85 o 
   4   2  10        1.87       -0.34      2.76 o 
   5   2  10        4.47        5.47      4.18 o 
  -7   3  10       10.10        3.45      2.17 o 
  -6   3  10       16.05       19.56      2.82 o 
  -5   3  10       10.62        5.68      2.30 o 
  -4   3  10       22.57       23.46      2.36 o 
  -3   3  10        0.52       -2.09      1.56 o 
  -2   3  10       94.93       91.31      4.62 o 
  -1   3  10       63.40       57.70      3.83 o 
   0   3  10       94.03       92.22      3.69 o 
   1   3  10      148.88      142.63      4.60 o 
   2   3  10       51.58       54.83      3.88 o 
   3   3  10       30.90       30.10      3.21 o 
   4   3  10        0.63       -0.82      2.64 o 
   5   3  10        0.62       -0.48      3.14 o 
  -7   4  10        0.01        0.63      2.21 o 
  -6   4  10        0.06       -2.13      1.93 o 
  -5   4  10        2.49        3.76      1.84 o 
  -4   4  10      116.93      120.79      3.76 o 
  -3   4  10       29.13       31.15      2.92 o 
  -2   4  10        7.67        5.45      2.30 o 
  -1   4  10        0.64       -2.03      2.62 o 
   0   4  10       96.02       83.04      7.44 o 
   1   4  10        9.43        9.79      2.44 o 
   2   4  10       53.63       52.23      3.37 o 
   3   4  10       50.29       57.43      5.57 o 
   4   4  10        0.25       -1.92      2.58 o 
   5   4  10        0.80       -1.86      3.15 o 
  -7   5  10        7.15        6.33      2.44 o 
  -6   5  10        1.97        1.49      1.93 o 
  -5   5  10        0.72       -0.68      1.81 o 
  -4   5  10      100.00       94.00      3.41 o 
  -3   5  10        6.55        4.94      2.05 o 
  -2   5  10        0.73       -0.83      1.61 o 
  -1   5  10      112.30      112.32      5.23 o 
   0   5  10       49.48       52.48      3.03 o 
   1   5  10       12.26        8.11      2.31 o 
   2   5  10        0.14       -2.72      1.93 o 
   3   5  10       19.84       28.98      7.86 o 
   4   5  10        1.13       -2.37      2.78 o 
  -7   6  10       12.22       14.69      3.27 o 
  -6   6  10        6.23        2.62      2.11 o 
  -5   6  10        1.92        0.23      1.91 o 
  -4   6  10       32.40       32.46      3.17 o 
  -3   6  10        8.30        5.78      1.99 o 
  -2   6  10       20.33       23.57      3.55 o 
  -1   6  10       21.25       23.45      4.73 o 
   0   6  10       76.56       81.16      4.77 o 
   1   6  10        0.08       -2.71      1.81 o 
   2   6  10        9.91       10.71      2.52 o 
   3   6  10       24.59       20.16      3.88 o 
   4   6  10        5.06        2.04      3.16 o 
  -6   7  10        2.99        0.16      2.19 o 
  -5   7  10        1.91       -0.48      1.83 o 
  -4   7  10        3.69        4.03      3.00 o 
  -3   7  10       85.46       88.86      5.46 o 
  -2   7  10        6.63        2.71      2.10 o 
  -1   7  10       70.49       61.72      4.23 o 
   0   7  10        0.00        0.32      2.35 o 
   1   7  10        0.29       -1.44      1.82 o 
   2   7  10        1.20        1.56      2.88 o 
   3   7  10       14.36        9.07      5.43 o 
   4   7  10       25.73       24.64      4.75 o 
  -6   8  10        0.43       -3.68      2.45 o 
  -5   8  10        0.89       -0.63      2.57 o 
  -4   8  10        0.52       -2.16      2.07 o 
  -3   8  10       50.71       58.06      3.26 o 
  -2   8  10       37.48       37.00      3.44 o 
  -1   8  10       12.21        8.01      3.15 o 
   0   8  10        3.99        8.08      3.07 o 
   1   8  10        1.09       -1.45      1.92 o 
   2   8  10        6.88        2.62      2.95 o 
   3   8  10        1.36       -1.54      2.94 o 
  -5   9  10        5.02        5.15      2.86 o 
  -4   9  10        1.51       -0.04      2.30 o 
  -3   9  10       21.65       27.86      3.90 o 
  -2   9  10        2.71        3.18      2.62 o 
  -1   9  10       41.23       45.26      5.56 o 
   0   9  10        0.20       -1.17      2.46 o 
   1   9  10        1.69       -3.15      2.56 o 
   2   9  10        0.45       -3.48      2.32 o 
   3   9  10        1.57       -3.62      2.97 o 
  -5  10  10        1.93       -1.36      4.35 o 
  -4  10  10        0.81        0.88      3.72 o 
  -3  10  10        0.00       -1.73      2.71 o 
  -2  10  10       84.65       79.85      4.18 o 
  -1  10  10        2.19       -0.64      2.31 o 
   0  10  10        0.58       -0.50      2.96 o 
   1  10  10        1.04       -0.03      4.44 o 
   2  10  10        0.02       -3.33      2.90 o 
  -4  11  10        2.64        1.96      4.55 o 
  -3  11  10       10.15        2.39      3.05 o 
  -2  11  10       31.20       32.89      3.85 o 
  -1  11  10        1.43        1.99      2.36 o 
   0  11  10        0.12       -3.50      2.72 o 
   1  11  10        1.36       -5.37      4.09 o 
  -2  12  10       14.12       20.36      4.41 o 
  -1  12  10        0.34       -3.37      2.25 o 
   0  12  10        1.25       -5.23      4.01 o 
  -7   1  11        0.04       -2.14      1.95 o 
  -6   1  11       13.06       12.83      2.32 o 
  -5   1  11       15.26       22.45      2.52 o 
  -4   1  11        3.01        1.39      1.56 o 
  -3   1  11        0.95       -0.62      1.70 o 
  -2   1  11       80.88       76.52      4.48 o 
  -1   1  11        3.53        0.61      2.31 o 
   0   1  11        0.35       -3.71      2.48 o 
   1   1  11       44.95       58.37      4.76 o 
   2   1  11       97.77       96.31      4.22 o 
   3   1  11        0.00       -2.16      1.98 o 
   4   1  11        0.01        0.21      2.11 o 
  -7   2  11        0.74        1.35      2.28 o 
  -6   2  11       49.16       63.83      3.23 o 
  -5   2  11       32.36       32.87      2.91 o 
  -4   2  11       11.30       11.15      2.01 o 
  -3   2  11       26.95       24.95      2.82 o 
  -2   2  11        0.23       -1.56      2.15 o 
  -1   2  11       36.46       25.99      3.61 o 
   0   2  11       76.39       68.10      3.37 o 
   1   2  11       49.93       52.68      3.45 o 
   2   2  11        7.97        7.85      2.45 o 
   3   2  11        1.27        0.47      2.07 o 
   4   2  11        0.61       -0.54      2.78 o 
  -7   3  11        0.42       -0.19      2.27 o 
  -6   3  11        1.02        1.02      2.58 o 
  -5   3  11       18.22       26.96      2.67 o 
  -4   3  11        7.10        7.02      1.85 o 
  -3   3  11       11.38       11.45      2.36 o 
  -2   3  11       26.33       20.98      3.30 o 
  -1   3  11        6.38        9.04      2.95 o 
   0   3  11       43.54       56.02      4.85 o 
   1   3  11        4.49        6.00      2.22 o 
   2   3  11       74.71       70.53      3.66 o 
   3   3  11        0.24       -1.17      1.98 o 
   4   3  11        5.89        4.32      3.18 o 
  -7   4  11        6.82        5.96      2.47 o 
  -6   4  11        9.02        5.77      2.44 o 
  -5   4  11        0.91       -0.91      1.60 o 
  -4   4  11        0.73       -1.14      1.48 o 
  -3   4  11        0.00       -2.11      1.59 o 
  -2   4  11        2.43        2.17      2.35 o 
  -1   4  11       22.49       19.82      3.53 o 
   0   4  11       16.31       12.78      5.49 o 
   1   4  11        7.06        6.46      2.22 o 
   2   4  11       13.14       19.66      3.98 o 
   3   4  11       42.40       36.00      4.78 o 
   4   4  11        0.10        1.08      3.08 o 
  -6   5  11        0.23        0.08      2.12 o 
  -5   5  11       26.22       36.70      3.50 o 
  -4   5  11       14.55        9.23      2.29 o 
  -3   5  11        0.03       -2.40      1.60 o 
  -2   5  11        0.81       -1.26      2.21 o 
  -1   5  11       63.50       57.94      4.25 o 
   0   5  11      117.40      109.65      5.45 o 
   1   5  11        2.16        1.08      1.98 o 
   2   5  11       22.79       22.68      3.21 o 
   3   5  11        1.28        0.97      3.11 o 
   4   5  11        0.65        1.59      3.48 o 
  -6   6  11        3.39        0.04      2.09 o 
  -5   6  11       13.66       13.97      3.54 o 
  -4   6  11       37.86       50.94      3.85 o 
  -3   6  11        0.50       -2.52      1.68 o 
  -2   6  11        9.46        7.20      2.83 o 
  -1   6  11        0.45        2.80      2.67 o 
   0   6  11        1.76        5.89      2.77 o 
   1   6  11        1.94        0.27      2.26 o 
   2   6  11        5.20        5.24      2.57 o 
   3   6  11        8.90        6.58      4.83 o 
  -6   7  11        0.71       -2.88      2.17 o 
  -5   7  11       11.83        6.56      2.99 o 
  -4   7  11        0.50       -1.57      1.92 o 
  -3   7  11        0.08       -0.21      1.86 o 
  -2   7  11        0.78       -0.40      2.57 o 
  -1   7  11       16.82       16.65      3.67 o 
   0   7  11       26.02       30.44      7.48 o 
   1   7  11        0.19       -0.45      2.41 o 
   2   7  11        0.80       -0.64      2.75 o 
   3   7  11        0.03       -0.33      3.08 o 
  -5   8  11        1.73        1.47      3.14 o 
  -4   8  11        2.87        6.43      3.05 o 
  -3   8  11       42.11       42.63      4.17 o 
  -2   8  11       11.07        4.97      2.80 o 
  -1   8  11       15.53       17.40      3.66 o 
   0   8  11        0.96        0.08      2.65 o 
   1   8  11        0.12       -0.43      2.76 o 
   2   8  11        0.70        3.00      3.24 o 
  -4   9  11        4.83        0.20      4.21 o 
  -3   9  11       19.90       24.55      4.81 o 
  -2   9  11        0.27        0.83      2.84 o 
  -1   9  11        7.74       12.29      3.47 o 
   0   9  11        3.61       -0.48      2.71 o 
   1   9  11        2.63        9.78      5.00 o 
   2   9  11        0.21       -0.15      3.16 o 
  -4  10  11        1.97        1.71      4.29 o 
  -3  10  11        0.13        0.20      4.18 o 
  -2  10  11        3.78        3.24      2.61 o 
  -1  10  11        1.25       -1.09      2.81 o 
   0  10  11        0.01       -1.87      2.75 o 
   1  10  11        4.50        5.18      5.06 o 
  -2  11  11        7.09       13.92      3.17 o 
  -1  11  11        0.32       -1.97      2.88 o 
  -6   0  12       41.81       55.34      5.22 o 
  -5   0  12        2.70        0.43      2.48 o 
  -4   0  12       27.65       22.80      3.78 o 
  -3   0  12      206.98      179.65      9.81 o 
  -2   0  12       70.09       66.91      6.31 o 
  -1   0  12       11.47       13.88      4.81 o 
   0   0  12       34.32       41.83      6.26 o 
   1   0  12      150.17      141.78      8.79 o 
   2   0  12        1.42        3.30      3.90 o 
   3   0  12        2.43        2.21      2.78 o 
  -6   1  12        1.01       -0.66      1.80 o 
  -5   1  12       10.28       10.78      2.14 o 
  -4   1  12        7.89        5.96      1.96 o 
  -3   1  12       24.59       24.02      3.90 o 
  -2   1  12       14.80       10.31      3.00 o 
  -1   1  12       27.13       30.00      4.08 o 
   0   1  12       11.66        8.20      3.95 o 
   1   1  12        3.46        6.17      2.39 o 
   2   1  12       14.93       14.26      3.48 o 
   3   1  12        5.66        3.54      2.40 o 
  -6   2  12        5.83        5.25      2.15 o 
  -5   2  12        5.49        3.65      1.87 o 
  -4   2  12       18.06       15.35      2.27 o 
  -3   2  12       62.93       61.01      5.57 o 
  -2   2  12        7.18        7.62      3.47 o 
  -1   2  12        2.91        0.30      2.50 o 
   0   2  12       25.76       27.89      4.12 o 
   1   2  12       71.62       59.96      3.54 o 
   2   2  12        5.87        9.44      2.57 o 
   3   2  12        0.00        2.20      2.18 o 
  -6   3  12        5.33        3.22      2.25 o 
  -5   3  12        4.72        3.41      1.93 o 
  -4   3  12       36.62       39.66      3.62 o 
  -3   3  12       50.39       50.27      4.93 o 
  -2   3  12       55.78       57.80      5.02 o 
  -1   3  12       48.24       59.22      7.44 o 
   0   3  12       50.30       53.33      4.55 o 
   1   3  12        7.36        8.48      2.43 o 
   2   3  12        7.81        5.41      2.46 o 
   3   3  12        1.58        1.88      2.37 o 
  -6   4  12        5.70        0.49      2.88 o 
  -5   4  12        0.31        0.95      1.85 o 
  -4   4  12       11.42       13.29      2.60 o 
  -3   4  12        2.31       -0.86      1.87 o 
  -2   4  12       19.77       18.37      3.42 o 
  -1   4  12       30.63       34.64      4.37 o 
   0   4  12        0.08       -2.72      2.51 o 
   1   4  12        0.13       -0.93      2.37 o 
   2   4  12        0.01       -1.05      2.18 o 
   3   4  12       14.81       10.49      3.74 o 
  -6   5  12        3.01        2.61      2.42 o 
  -5   5  12        4.19        1.56      2.65 o 
  -4   5  12       27.24       27.24      3.19 o 
  -3   5  12        4.83        4.84      2.19 o 
  -2   5  12        2.28       -0.01      2.34 o 
  -1   5  12        8.88       11.70      3.26 o 
   0   5  12        7.70        3.81      2.80 o 
   1   5  12        3.46        4.10      2.87 o 
   2   5  12       10.04       10.15      2.64 o 
   3   5  12       15.32       17.98      4.42 o 
  -5   6  12        0.23       -1.80      2.45 o 
  -4   6  12        0.04       -0.02      2.15 o 
  -3   6  12        0.27       -0.45      1.79 o 
  -2   6  12       21.69       26.60      4.03 o 
  -1   6  12       51.23       48.13      4.97 o 
   0   6  12       25.15       34.68      4.41 o 
   1   6  12        0.81        0.57      2.49 o 
   2   6  12        0.09       -2.20      2.80 o 
  -5   7  12        1.95        0.65      2.87 o 
  -4   7  12       11.85       10.92      3.64 o 
  -3   7  12        1.89        0.07      2.62 o 
  -2   7  12        0.17        1.72      2.67 o 
  -1   7  12        2.61        1.70      2.94 o 
   0   7  12        9.58       12.54      3.48 o 
   1   7  12        0.01       -1.59      2.55 o 
   2   7  12        1.70       -3.87      4.24 o 
  -4   8  12        5.27        4.86      5.99 o 
  -3   8  12        1.83        5.33      3.27 o 
  -2   8  12       12.28       10.64      3.34 o 
  -1   8  12       17.88       18.88      4.07 o 
   0   8  12        0.00       -2.09      2.73 o 
   1   8  12        0.10        0.42      2.66 o 
  -3   9  12        1.06        1.08      4.86 o 
  -2   9  12        2.76       -0.64      2.64 o 
  -1   9  12       11.10       12.52      3.98 o 
   0   9  12        0.94       -0.97      2.78 o 
  -6   1  13       10.49       10.14      2.49 o 
  -5   1  13        2.04        2.42      1.94 o 
  -4   1  13        0.03       -0.41      2.75 o 
  -3   1  13        1.20        2.49      2.75 o 
  -2   1  13       73.07       75.81      5.11 o 
  -1   1  13        2.70        2.48      2.67 o 
   0   1  13        0.03       -2.04      2.26 o 
   1   1  13        2.93        2.58      2.79 o 
   2   1  13        1.77        0.76      2.17 o 
  -5   2  13        0.69       -0.54      1.90 o 
  -4   2  13        3.01        1.93      2.31 o 
  -3   2  13       10.54       13.02      3.46 o 
  -2   2  13       15.96       11.48      3.33 o 
  -1   2  13        0.03       -2.93      2.36 o 
   0   2  13        0.05        1.99      2.60 o 
   1   2  13        0.40        1.21      2.76 o 
   2   2  13       23.06       32.31      3.63 o 
  -5   3  13       26.51       29.77      3.05 o 
  -4   3  13        5.30        1.89      2.34 o 
  -3   3  13        3.41        1.25      2.53 o 
  -2   3  13       38.71       42.06      4.63 o 
  -1   3  13        3.81        3.84      2.82 o 
   0   3  13        0.40        0.10      2.35 o 
   1   3  13        0.15        1.45      3.78 o 
   2   3  13        0.00        0.81      2.26 o 
  -5   4  13       20.85       17.73      3.30 o 
  -4   4  13        0.11       -3.06      2.04 o 
  -3   4  13       20.53       17.96      3.57 o 
  -2   4  13        0.20       -3.33      2.22 o 
  -1   4  13       38.69       53.17      5.15 o 
   0   4  13        5.35        5.74      2.96 o 
   1   4  13        0.02        0.39      3.28 o 
   2   4  13        7.87        6.76      3.25 o 
  -5   5  13        3.81        3.06      3.27 o 
  -4   5  13       13.24       21.48      4.02 o 
  -3   5  13        1.23        0.06      2.87 o 
  -2   5  13       18.01       20.63      3.91 o 
  -1   5  13       13.65       17.74      3.70 o 
   0   5  13        1.65       -2.11      2.57 o 
   1   5  13        0.76        3.91      3.06 o 
   2   5  13        0.29        1.47      3.13 o 
  -4   6  13       28.50       33.22      4.47 o 
  -3   6  13        7.44        6.28      3.04 o 
  -2   6  13        0.25       -1.59      2.45 o 
  -1   6  13        5.93        5.27      3.05 o 
   0   6  13        2.67        4.38      2.99 o 
   1   6  13        0.02       -0.12      2.91 o 
  -3   7  13        0.05        1.23      2.76 o 
  -2   7  13        7.18        8.19      3.31 o 
  -1   7  13        0.02        2.08      3.01 o 
   0   7  13       10.35        9.88      3.51 o 
  -2   8  13        0.01       -0.50      2.97 o 
  -1   8  13        0.35        1.28      3.00 o 
  -5   0  14        1.91       -2.96      2.46 o 
  -4   0  14       10.01        5.09      4.44 o 
  -3   0  14       21.34       14.45      5.12 o 
  -2   0  14       23.28       32.36      6.37 o 
  -1   0  14       20.98       28.18      6.28 o 
   0   0  14        0.84        0.77      3.92 o 
   1   0  14       14.66       19.22      5.66 o 
  -4   1  14       11.26        4.09      6.06 o 
  -3   1  14        5.98        5.75      3.21 o 
  -2   1  14       11.76       10.37      3.74 o 
  -1   1  14        0.54        0.42      2.55 o 
   0   1  14       19.47       36.01      4.72 o 
   1   1  14        1.12       -1.80      2.92 o 
  -4   2  14        4.27        4.51      4.18 o 
  -3   2  14       29.82       31.17      4.38 o 
  -2   2  14        4.98        5.70      3.10 o 
  -1   2  14       10.39       16.11      5.23 o 
   0   2  14        0.01       -1.01      2.52 o 
   1   2  14        2.29        3.47      2.72 o 
  -4   3  14       10.91        7.18      3.53 o 
  -3   3  14       12.10       18.42      3.75 o 
  -2   3  14        0.51        1.93      3.03 o 
  -1   3  14        6.50        8.43      3.95 o 
   0   3  14       12.70       27.31     10.56 o 
   1   3  14        0.00       -1.99      2.66 o 
  -4   4  14        0.09        0.54      3.94 o 
  -3   4  14        0.61       -0.54      3.00 o 
  -2   4  14        1.19       -1.72      2.57 o 
  -1   4  14        2.57        0.93      2.90 o 
   0   4  14        0.57        2.40      2.94 o 
  -3   5  14        2.74        6.62      3.21 o 
  -2   5  14        1.82        2.30      3.26 o 
  -1   5  14       11.89        7.92      3.34 o 
   0   5  14        0.48        1.82      2.93 o 
  -2   6  14        1.76        1.53      2.92 o 
  -2   1  15        8.09       14.88      5.43 o 
                                                 
